# Supplementary material for: Spatially visualized single-cell pathology of highly multiplexed protein profiles in health and disease
Source: Commun Biol. 2021 May 27;4:632. doi: 10.1038/s42003-021-02166-2 (PMC8160218; doi:10.1038/s42003-021-02166-2)
Supplement: Supplementary file 4 — Supplementary Data 1 [file 42003_2021_2166_MOESM4_ESM.xlsx]

## Sheet: figure2g
	CD20	CD3	CD4	CD45RO	CD68	CD8a	Col1	DNA1	DNA2	Ecadherin	FoxP3	GranzymeB	Histone3	Ki67	PD1	PDL1	Pankeratin	SMA	Vimentin	condition
0	15.0625	158.188	120.312	199.812	0	77.8438	0	151.281	155.875	63.5625	56.25	0	141.406	3.125	0	47.9375	0	0	197.75	Healthy
1	52.1	177.8	182.267	177.5	0	164.1	0	170.6	180.6	0	59.5	0	187.367	0	0	82.7667	0	0	201.767	Healthy
2	0	94.6311	84.9903	129.476	1.86408	121.243	0	144.505	155.825	0	0	0	127.068	0	0	56.233	0	0	169.379	Healthy
3	19.7606	97.7887	92.2817	176.887	0	131.972	0	164.155	162.915	0	0	0	120.394	0	0	65.8592	0	0	113.507	Healthy
4	29.1765	120.118	164.235	160	179.735	110.265	0	179.088	189.294	150.118	64.9706	118.559	209.147	55.6176	0	105.441	0	0	109.088	Healthy
5	30.3776	144.878	107.612	188.582	0	76.102	0	144.755	152.908	0	2.88776	3.23469	144.398	9.94898	0	70.5306	0	0	123.184	Healthy
6	0	152.65	82.15	141.5	0	89.05	0	154.3	159.9	0	21.1	7.4	195.85	0	0	138.95	0	0	109.25	Healthy
7	80.4	145.633	115	219.1	0	122.1	0	179.233	183.5	41.7	32.0333	0	209.5	0	0	117.2	0	0	134.233	Healthy
8	50.5932	70.6441	120.475	120.458	147.78	63.7627	0	161.847	163.898	93.2881	37.0169	53.322	167.339	0	0	87.8983	0	0	110.068	Healthy
9	0	113.656	47.7812	133.906	62.0312	166.406	0	136.844	137.062	0	0	0	145.188	0	0	60.9688	0	0	153.781	Healthy
10	0	173.72	164.64	203.84	0	89.36	0	152.6	152.24	0	95.96	0	194.8	0	0	128	0	0	105.92	Healthy
11	82.0055	158.918	107.066	157.016	0	107.082	0	148.791	154.868	0	2.81319	0	154.407	89.8187	0	78.8791	0	0	128.187	Healthy
12	68.5	74.38	50.7	139.5	0	87.08	0	198.9	204.96	0	18.24	0	176.46	0	0	82.66	0	0	94.22	Healthy
13	57.9211	63.1842	51.8421	140.421	0	0	0	172.342	167.526	0	66.5526	0	161.579	0	0	96.8684	0	0	107.579	Healthy
14	0	0	0	0	0	0	0	130.25	136.85	0	0	0	66.95	0	0	72.35	0	0	0	Healthy
15	0	0	0	99.0286	0	0	0	127.886	130.2	0	0	0	0	58.4571	0	0	0	0	0	Healthy
16	0	0	0	124.132	0	0	0	130.755	130.623	0	0	2.03774	97.6604	90.1132	0	9.24528	0	0	0	Healthy
17	0	0	0	112.586	0	0	0	125.394	131.121	0	0	1.09091	72.8081	199.677	0	11.1212	0	0	0	Healthy
18	0	0	0	163.913	100.957	0	0	129.261	128.478	0	0	136.652	155.696	0	0	71.3478	84.4348	0	70.6522	Healthy
19	0	0	0	140.891	84.8478	0	0	120.196	124.957	0	0	111.652	119.696	0	0	43.4348	71.087	0	24.6957	Healthy
20	0	0	0	135.824	0	0	0	115.559	122.691	0	0	91.4559	16.1618	0	0	0	55.0147	0	0	Healthy
21	0	112.074	112.463	188.63	7.44444	59.1852	0	194.926	196.407	48.7963	53.5926	16.1667	200.056	0	0	95.037	0	0	50.1296	Healthy
22	78.9815	189.074	159.63	218.333	18.5741	178.944	0	197.278	208.778	150.352	71.463	16.8519	208.167	0	0	106.963	0	0	97.4074	Healthy
23	44.8621	189.828	132.897	212.345	61.5862	150.103	21.4828	190.828	189.966	146.759	82.4483	61.8966	254	27.2414	17.1724	174.069	0	0	124.793	Healthy
24	46.8293	125.659	122.146	199.366	0	70.1463	0	156.171	166.854	137.268	42.2439	2.63415	193.098	0	0	90.1951	0	0	77.7317	Healthy
25	0	163.081	128.568	166.405	0	84.6486	0	129.568	135.919	0	62.4865	44.7838	183.541	0	0	98.0811	0	0	159.459	Healthy
26	25.973	181.216	145.405	203.811	0	82.4595	0	177.676	180.351	114.162	71.0811	0	234.378	0	0	151.054	0	0	175.919	Healthy
27	22.5238	164.667	141.333	189.429	0	71.1429	0	151.381	158.905	159	47.1905	0	144.381	0	0	89.8571	0	0	239.905	Healthy
28	0	0	0	45.8621	0	0	0	142.966	135.655	0	0	0	75.2414	0	0	21	0	141.586	155.655	Healthy
29	63.1818	25.4091	0	86.197	0	39.1061	0	125.485	135.682	0	0	0	119.955	0	0	38.1667	0	26.9697	100.955	Healthy
30	106.667	154.077	133.436	208.128	0	132.718	0	177.205	179.051	0	65.9487	0	199.282	0	0	95.8462	0	0	106.154	Healthy
31	0	0	0	15.125	0	0	0	141.458	156.104	0	0	0	119.594	0	0	20.25	0	0	74.5729	Healthy
32	0	12.1364	9.43182	65.5909	0	0	0	118.773	125.886	167.5	0	0	108.136	0	0	62.1364	213.295	0	0	Healthy
33	0	0	0	0	0	39.5949	0	141.468	143.354	0	0	0	6.07595	0	0	0	0	0	70.8481	Healthy
34	0	0	0	0	0	0	0	139.723	147.277	0	0	0	87.0426	0	0	43.617	29.7872	0	0	Healthy
35	0	0	0	2.31933	0	0	0	151.79	159.723	0	0	0	80.0252	0	0	0	0	0	0	Healthy
36	0	0	0	119.194	0	0	0	131.71	131.871	0	0	0	2.90323	104.452	0	0	44.1935	0	0	Healthy
37	0	0	0	0	0	0	0	124.296	126.148	0	0	0	0	65.3333	0	0	32.1296	0	0	Healthy
38	0	0	0	97.6818	0	0	0	123.455	136.636	0	0	0	98.3182	36.8182	0	0	53.9545	0	0	Healthy
39	0	0	0	104.918	0	0	0	116.384	126.37	52.5753	0	0	0	10.3425	0	0	90.7945	0	0	Healthy
40	0	0	0	109.75	0	0	0	117.719	125.719	0	0	0	36.4062	16.5156	0	0	83.7188	0	0	Healthy
41	0	0	0	100.571	0	0	0	120.388	124.204	0	0	0	82.0408	38.4694	0	0	58.9796	0	0	Healthy
42	0	0	0	111.147	0	129.5	0	122.676	127.897	0	0	36.6765	1.55882	4.77941	0	0	0	0	0	Healthy
43	55.1111	118.143	133.556	161.159	51.8571	85.9365	0	178.825	192.587	142.444	59.6032	15.3651	182.873	0	0	93	0	0	88.6349	Healthy
44	0	65.52	61.8	145.72	0	0	0	173.4	178.16	0	0	0	197.36	0	0	114.16	0	10.44	162.4	Healthy
45	0	121.682	123.273	137.682	0	55.9773	0	168.636	174.182	0	40.4545	0	185.659	0	0	89.8636	0	0	117.114	Healthy
46	68.4286	164.524	96.7143	180.381	20	101.048	3.80952	173.524	178.286	153.524	73.9048	32.6667	218.905	0	37.2857	140.048	0	0	101.476	Healthy
47	10.7442	119.233	101.14	133.791	13.8372	92.8372	0	127	135.558	0	36.2791	0	103.512	0	0	60.3488	0	50.3023	177.233	Healthy
48	10.2581	122.29	134.129	159.677	0	91.9032	0	125.323	129.161	0	0	0	99.6774	0	0	60.6129	0	0	190.065	Healthy
49	46.7308	181.308	161.269	214.923	0	161.654	0	174.231	178.462	154.385	77.0769	0	232.808	0	0	130.115	0	0	220.231	Healthy
50	7.60759	78.1139	95.1646	168.367	12.9367	95.4684	0	140.215	147.266	0	0	0	145.684	90.8101	0	92.6456	0	0	170.443	Healthy
51	0	142.647	135.074	157.015	72.0294	58.1471	0	170.191	173.868	0	53.0588	0	152.985	0	0	67.2941	0	0	132.397	Healthy
52	0	7.73333	0	72.3	0	0	0	130.733	130.667	0	0	0	122.933	0	0	41.7	0	137.1	108.433	Healthy
53	90.3333	0	0	112.021	0	0	0	184.896	189.354	0	0	0	153.521	0	0	56.6667	0	0	97.375	Healthy
54	71.7826	25.1739	0	115.13	0	18.6522	0	197.652	201.826	0	0	0	158.217	0	0	61.8696	0	0	71.5652	Healthy
55	80.3171	0	0	107.366	0	0	0	193	198	0	0	0	156.854	0	0	79.878	0	0	111.707	Healthy
56	0	0	0	79.8333	0	0	0	134.194	147.417	0	0	0	115.25	0	0	22.8611	0	0	157.611	Healthy
57	0	0	0	42.3864	0	0	0	121.455	138.386	144.091	0	0	108.136	0	0	39.1364	122.659	0	0	Healthy
58	0	0	0	97.6207	0	0	0	146.138	157.879	0	0	0	48.8793	21.3621	0	0	0	0	0	Healthy
59	0	0	0	0	0	0	0	125.3	138.2	0	0	0	116.9	32.95	0	90.5	0	0	0	Healthy
60	0	0	0	17.6897	0	0	0	135.448	136.966	0	0	0	62.4138	138.897	0	0	0	0	0	Healthy
61	0	0	0	145.476	0	5.35714	0	133.238	142.571	0	0	15.1429	38.5238	56.1667	0	0	45.4048	0	0	Healthy
62	0	0	0	99.9756	0	0	0	123.732	131.293	0	0	0	11.4878	89.1951	0	13.2439	0	0	0	Healthy
63	0	0	0	101.406	0	0	0	132.406	144.159	0	0	0	7.17391	90.3478	0	1.56522	0	0	0	Healthy
64	0	0	0	121.375	0	0	0	109.688	123.156	0	0	0	15.6875	44.7812	0	16.0938	0	0	0	Healthy
65	0	0	0	101.315	0	0	0	122.616	131.123	0	0	0	37.6438	96.4384	0	0	0	0	0	Healthy
66	65.1753	73.3701	42.1299	133.175	0	18.9545	0	217.006	223.584	0	21.6234	0	189.13	0	0	108.838	0	0	79.526	Healthy
67	90.7742	88.8065	63.7097	143.694	0	62.5161	0	160.129	165.081	0	0	0	200.21	0	0	106.484	0	0	11.371	Healthy
68	0	121.278	154.528	158	0	0	0	198.806	194.583	0	0	0	187.111	0	0	83.5833	0	51.1667	113.583	Healthy
69	0	45.4615	24.7179	137.385	0	0	0	176.308	185.949	0	0	0	176.897	0	0	95.9231	0	0	212.744	Healthy
70	97.1034	134	76.069	151.793	0	190.483	0	155.793	171.483	137.517	32.8276	0	157.103	0	0	76.2414	0	0	95.5172	Healthy
71	81.5833	158.617	115.683	168.483	104.85	152.517	0	154.067	168.6	150.15	48.65	0	179.367	0	0	90.45	0	0	106.3	Healthy
72	54.075	134.8	157.85	161.525	117.775	98.975	0	178.675	170.625	193.55	49.65	41.575	213.8	0	0	125.425	0	0	129.1	Healthy
73	3.40625	142.26	125.833	170.396	0	74.2292	0	160.938	166.104	0	45.8229	0	205.604	0	0	104.479	0	30.8646	151.198	Healthy
74	2.21818	113.864	92.6909	144.391	0	77.5636	0	137.491	147.891	0.745455	1.24545	0	165.455	0	0	81.1364	0	0	141.9	Healthy
75	17.9091	149.424	115.545	164.182	0	132.333	0	159.788	168.485	3.36364	35.4545	0	168.333	0	0	83.5152	0	0	191.667	Healthy
76	0	14.2656	21.4219	111.031	0	31.0938	0	147.562	160.5	0	0	0	100.547	0	0	51.7188	0	2.57812	124.688	Healthy
77	123.269	70.9038	0	133.269	0	44.8077	0	179.788	186.827	0	36.7692	0	193.712	0	0	97.6538	0	0	56.8462	Healthy
78	0	0	0	7.61702	0	0	0	147.085	147.064	0	0	0	152.511	0	0	73.0851	0	0	47.5957	Healthy
79	0	0	0	0	0	0	0	130.567	138.05	169.683	0	0	53.55	44.6333	0	1.8	67.25	0	0	Healthy
80	0	0	8.52941	125.157	0	0	0	119.235	124.843	27.7255	0	0	132.059	23.3725	0	35.6471	141.961	0	0	Healthy
81	0	4.31683	13.9802	45.9703	0	0	0	121.218	122.356	63.198	0	0	105.594	0	0	53.1881	146.653	0	0	Healthy
82	0	0	0	0	0	0	0	136.923	139.897	0	0	0	0	96.3333	0	0	0	0	0	Healthy
83	0	0	0	108.5	0	0	0	132.684	134.053	0	0	0	0	27.7895	0	0	62.0789	0	0	Healthy
84	0	0	0	114.723	0	0	0	133.292	146.138	0	0	0	0	71.7077	0	0	56.8308	0	0	Healthy
85	0	0	0	130.952	0	0	0	116.786	138.333	0	0	23.5952	52.0952	102.452	0	0	12.5714	0	0	Healthy
86	0	0	0	108.582	0	0	0	125.91	134.522	24.6567	0	0	97.791	82.9552	0	0	83.194	0	0	Healthy
87	0	0	0	119.448	0	0	0	131.345	131.103	0	0	0	63.3103	88.4828	0	0	72.6034	0	0	Healthy
88	0	0	25.0333	125.067	0	0	0	125	139.133	0	0	0	0	0	0	0	0	0	0	Healthy
89	0	0	0	104.198	0	0.742574	0	116.238	119.535	0	0	0	0	0	0	0	0	0	0	Healthy
90	65.3333	165.486	148.441	165.486	2.7027	79.2883	0	200.297	209.45	29.7658	45.8559	0	199.279	0	0	108.117	0	0	80.4595	Healthy
91	96.2819	113.879	73.1946	187.651	185.584	128.389	0	193.98	201.423	131.624	67.4228	74.7517	205.926	0	0	114.859	0	0	101.691	Healthy
92	55.8197	160.279	155.705	200.902	94.4426	110.426	0	196.23	201.279	159.787	94.3443	98.1803	245.639	220.705	45.1639	144.508	0	0	65.8033	Healthy
93	120.294	165.078	91.6078	163.157	7.54902	106.922	0	175.255	180.412	149.608	78.2157	2.4902	227.471	0	3.21569	129.941	0	0	140.608	Healthy
94	88.76	142.08	132.8	162.32	43.8	36.64	0	162.28	178.32	121.36	31.68	0	191.04	0	0	82.84	0	0	93.64	Healthy
95	63	108.3	145.171	159.043	108.571	81.5286	0	150.371	157.2	168.157	70.1714	60.4143	183.486	0	0	113.043	0	0	170.529	Healthy
96	31.6064	141.989	186.096	200.426	96.7872	101.851	0	154.362	166.468	143.628	74.2766	86.6383	197.5	0	0	124.915	0	0	184.149	Healthy
97	14.6275	61.8627	68.4118	108.451	0	20.0196	0	115.039	125.882	0	0	0	110.392	0	0	48.0392	0	0	197.314	Healthy
98	13.2027	85.7162	38.4054	127.878	0	0	0	124.068	125.473	0	0	0	174.203	0	0	104.824	0	0	198.959	Healthy
99	0	150.154	138.764	172.35	0	52.5447	0	145.041	158.667	0	25.2033	0	134.309	0	0	57.1301	0	0	132.829	Healthy
100	0	0	0	96.0606	0	0	0	138.409	148.485	150.394	0	0	118.97	0	0	45.5303	0	0	0	Healthy
101	37.6596	109.468	79.7447	213.574	0	183.468	0	115.085	129.83	0	0	0	119.617	0	0	40.8298	0	0	67.9362	Healthy
102	91.3971	53.4265	24.5882	108.132	0	25.2647	0	155.779	155.912	0	18.9853	0	149.544	0	0	60.1324	0	0	31.4559	Healthy
103	78.6981	61.1132	13.4906	136.264	0	81	0	177.585	187.491	0	0	0	178.434	0	0	73.9623	0	0	71.8491	Healthy
104	72.875	105.016	0	161.766	0	151.859	0	182.641	194.969	0	5.23438	0	178.984	0	0	97.75	0	0	84.0156	Healthy
105	0	0	0	0	0	0	0	116.379	128.103	131.448	0	0	102.931	0	0	66.3448	187.172	0	0	Healthy
106	0	0	0	0	0	57.3256	0	137.023	145.442	0	0	0	105.721	78.5349	0	0	13.2791	0	0	Healthy
107	0	0	0	115.286	0	0	0	131.619	136.31	0	0	0	0	74.1905	0	4.19048	47.0476	0	0	Healthy
108	50.6562	89.5	64.5312	147.688	0	73.6562	0	192.703	206.109	40.5312	65.9062	0	170.156	0	0	86.8281	0	80.125	98.8125	Healthy
109	34.1488	178.496	151.661	200.331	0	83.9421	0	193.446	200.975	105.661	77.6446	9.09917	218.802	0.586777	0	117.909	0	0	78.9752	Healthy
110	70.2273	191.576	170.182	190.818	10.9848	177.682	0	190.773	195.167	151.485	81.9545	52.6667	214.939	53.6364	2.19697	133.97	0	0	92.3939	Healthy
111	95.9459	205.297	212.162	171.243	20.2973	211.081	0	187.568	200.081	174.054	86.0811	36.0811	228.784	59.1351	4.78378	149.162	0	0	177.838	Healthy
112	82.4468	199.766	154.809	159.489	0	114.936	0	146.915	154.787	118.085	41.7872	4.7234	189.553	0	0	97.7234	0	0	132.489	Healthy
113	56.3659	77.8049	102.122	179.463	41.3659	129.878	0	141.073	150.39	148.366	53.9268	37	158.146	0	0	64.9756	0	0	127.805	Healthy
114	0	142.769	121.404	167.731	0	28.1538	0	154.788	156.077	0	24.0385	0	213.404	0	0	122.615	0	56.5385	158.231	Healthy
115	0	81.7179	107.641	136.026	0	86.359	0	137.564	147.974	0	0	0	129	0	0	56.359	0	0	189.821	Healthy
116	24.186	67.9302	0	146.93	0	22.6512	0	117.698	131.023	0	26.3721	0	199.953	0	0	115.419	0	0	218.837	Healthy
117	58.2308	168.564	71.7949	105.077	0	205.205	0	139.846	146.949	0	9.28205	0	124.282	4.66667	0	54.2821	0	0	65.359	Healthy
118	42.3696	70.4565	62.1739	133.37	0	26.3261	0	114.565	131.674	0	0	0	168.696	0	0	81.7174	0	0	76.5652	Healthy
119	76.5607	0	0	100.159	2.38318	0	0	180.953	183.907	0	0	0	182.131	0	0	81.243	0	0	66.8224	Healthy
120	70.7551	0	0	117.633	0	0	0	177.571	187.041	0	0	0	191.571	0	0	99.898	0	0	97.5918	Healthy
121	106.784	94.8378	46.4324	133.946	0	68.6757	0	200.054	204.486	0	34.6216	0	178.405	0	0	103.865	0	0	58.7297	Healthy
122	71.9298	0	0	112.491	0	0	0	202.421	205.947	0	0	0	165.158	0	0	79.7368	0	0	69.4912	Healthy
123	32.3056	88.3194	31.3889	122.319	0	36.4583	0	181.833	183.847	0	49.1389	0	113.389	0	0	35.25	0	0	45.8194	Healthy
124	0	0	0	115.062	0	0	0	113.958	115.604	0	0	0	116.938	0	0	0	0	0	121.229	Healthy
125	0	7.96875	0	84.9375	0	0	0	124.531	122.094	0	0	0	101.5	0	0	56.0938	75.8125	0	0	Healthy
126	0	0	0	0	0	0	0	122.473	127.419	63.0946	0	0	3.22297	11.6081	0	0	40.2703	0	7.40541	Healthy
127	0	0	6.44444	11.0417	0	0	0	129.444	140.472	0	0	0	118.125	8.51389	0	8.06944	0	0	59.8611	Healthy
128	0	0	0	0	0	0	0	135.417	134.1	0	0	0	0	30.3333	0	0	0	0	0	Healthy
129	0	0	0	99.581	0	0	0	125.333	131.895	31.2	0	0	0	22.5619	0	0	95.5905	0	0	Healthy
130	0	0	0	32.6567	0	0	0	123.149	138.791	0	0	0	16.1343	81.0896	0	0	54.9104	0	0	Healthy
131	0	0	0	105.356	0	0	0	127.644	137.844	76.2222	0	0	51.7556	107.756	0	0	66.9333	0	0	Healthy
132	0	8.77982	0	165.229	178.679	0	0	117.367	121.284	178.514	5.55046	175.44	145.523	7.61468	0	79.4037	163.853	0	91.4495	Healthy
133	0	0	0	51.6629	76.7865	0	0	80.5618	106.247	0	0	75.6854	1.48315	0	0	0	12.3258	0	0	Healthy
134	0	0	0	166.041	97.6942	0	0	119.645	134.537	4.38017	0	139.736	93.2893	0	0	43.3058	90.6942	0	77.5207	Healthy
135	45.5294	54.6765	42.7941	123.088	0	45.7647	0	187.471	194.059	0	0	0	129.676	0	0	65.8824	0	0	153.412	Healthy
136	24.5417	100.236	71.6389	157.167	0	104.708	0	195.389	203	19.8611	24.0556	0	168.25	0	0	114.875	0	96.375	189	Healthy
137	133.143	168.036	127.768	171.393	0	110.643	0	170	172.25	174.071	56.7679	0	183.982	0	0	103.429	0	0	72.2857	Healthy
138	142.912	114.725	92.5824	166.967	84.5275	118.209	0	185.154	191.78	157.121	69.0549	31.6374	204.385	5.2967	0	109.253	0	0	107.253	Healthy
139	0	58.1136	47.5909	112.886	0	69.5909	0	112.909	117.205	0	40.0909	0	149.227	0	0	79.1364	0	16.6136	109.205	Healthy
140	61.2083	161.333	199.292	191.438	128.312	97.9375	0	157.812	160.812	131.667	62.5	141.604	156.583	0	0	109.604	0	0	192.812	Healthy
141	16.9355	172.656	136.634	185.613	89.7312	159.484	0	168.634	165.194	0	25.1398	0	206.376	19.8817	0	110.785	0	0	135.183	Healthy
142	9.61538	129.538	132.744	156.462	86.9872	67.7949	0	166.449	177.244	0	0	0	145.628	0	0	82	0	0	148.526	Healthy
143	64.6923	139.538	86.4103	192.949	0	126.564	0	156.051	168.615	0	68.2051	0	211.41	0	0	110.308	0	0	157.436	Healthy
144	0	141.133	67.3733	200.08	0	169.867	0	131.12	149.933	0	67.72	0	191.453	0	0	101.773	0	0	121.627	Healthy
145	71.2778	23.3333	9.5	105.361	0	0	0	196.833	209.917	0	0	0	125.583	0	0	40.7778	0	0	63.3333	Healthy
146	53.4455	93.6733	81.8713	144.198	0	0	0	190.901	199.772	0	1.65347	0	154.812	0	0	67.3267	0	0	71.7624	Healthy
147	76.8537	73.0976	60.7073	130.78	0	1.82927	0	192.683	201.366	0	8.19512	0	167.61	0	0	75.122	0	0	113.098	Healthy
148	9.70073	97.1095	31.5109	132.569	23.0876	133.146	0	148.007	153.358	0	0	0	107.511	0	0	42.2701	0	0	81.1314	Healthy
149	31.9468	0	0	16.0319	0	4.23404	0	111.154	122.686	102.995	0	0	115.356	0	0	53.8511	135.144	0	0	Healthy
150	0	0	0	112.884	0	0	0	126.14	141.372	0	0	0	0	25.6512	0	0	0	0	0	Healthy
151	0	0	0	97.25	0	0	0	125.653	125.944	0	0	0	0	40.7639	0	0	1.27778	0	0	Healthy
152	0	14.3524	0	158.329	159.31	0	0	116.962	121.981	122.238	17.3571	135.205	165.986	22.8143	0	87.1143	125.976	0	93.6619	Healthy
153	0	0	0	142.055	0	0	0	121.781	124.301	0	0	116.233	54.3014	0	0	1.47945	17.2466	0	1.42466	Healthy
154	40.1333	124.505	68.8381	131.324	0	48.5143	0	152.552	159.095	0	0	0	152.229	0	0	72.8667	0	0	114.171	Healthy
155	39.0538	115.14	93.7742	183.452	93.7527	75.7419	0	182.323	188.258	54.5376	54.6667	61.8925	224.323	0	0	116.355	0	0	112.86	Healthy
156	0	42	42.0333	108.233	0	11.0667	0	177.533	196.267	0	5	0	139.033	0	0	62.2	0	0	180.333	Healthy
157	9.70588	151.956	108.838	179.838	0	112.044	0	167.985	176.662	3.66176	75.1912	0	180.926	0	0	97.6765	0	24.8088	135.824	Healthy
158	50.3462	156	114.192	187.442	0	37.7115	0	177.654	181.365	114.942	42.4615	0	204.577	0	0	104.096	0	0	42.4231	Healthy
159	1.78689	128.984	182.393	172.869	146.918	98.0492	0	172.754	180.754	139.197	68.6721	124.361	168.525	1.4918	0	92.4098	0	0	115.426	Healthy
160	37.2059	205.824	178.735	227.559	0	112.588	0	220	229.441	153.559	85.2941	57.0588	245.676	94.2059	38.3529	156.353	0	0	89.6765	Healthy
161	0	132.898	76.7449	151.245	0	83.7449	0	155.643	160.204	0	46.3469	0	189.786	0	0	108.612	0	105.112	187.531	Healthy
162	30.0455	124.864	75.5909	186.545	0	162.273	0	139.591	128.545	0	7.04545	0	193.909	0	0	106.636	0	0	141.318	Healthy
163	57.5746	187.478	184.858	188.47	0	103.709	0	159.119	168.172	51.791	45.6567	0	199.201	2.37313	0	111.119	0	0	181.433	Healthy
164	58.04	93.72	93.48	153.36	0	56.6	0	178.2	157.12	0	0	0	180.96	0	0	101.68	0	0	134.56	Healthy
165	0	189.382	164.206	220.265	0	128.235	0	157.118	164	0	68.3824	0	161.882	6.70588	0	59.9706	0	0	117.029	Healthy
166	0	53.9787	66.5957	128.277	0	10.8723	0	144.085	150.447	0	0	0	130.021	0	0	45.0213	0	30.5957	161.809	Healthy
167	0	111.681	65.9203	191.254	0	146.942	0	147.833	151.471	62.7174	48.7826	17.4928	170.79	5.33333	0	97.3623	16.3913	0	70.2464	Healthy
168	60.4348	76.2	55.3391	137.139	0	17.4609	0	158.861	164.548	0	3.26087	0	169.8	0	0	82.9826	0	48.6174	109.261	Healthy
169	82.2222	94.1556	86.3778	156.911	0	34.1556	0	177.156	186.578	0	4.77778	0	187.111	0	0	67.5333	0	9.26667	70.4889	Healthy
170	54.6765	0	0	114.5	0	0	0	177.5	180.324	0	0	0	159.088	0	0	57.7647	0	0	39.4412	Healthy
171	64	103.318	56.5227	156.341	0	96.4773	0	202.273	209.773	0	0	0	185.273	0	0	93.6591	0	0	99.3636	Healthy
172	0	0	0	68.0345	36.6207	10.5517	0	122.621	120.69	0	0	0	50.0345	0	0	0	0	0	149.621	Healthy
173	0	0	0	0	0	0	0	140.206	145.544	0	0	0	0	73.7941	0	0	0	0	0	Healthy
174	0	0	0	96.3	0	0	0	130.629	135.686	0	0	0	0	93.7714	0	0	0	0	0	Healthy
175	0	0	0	90.6957	0	0	0	132.174	129.261	0	0	0	8.73913	20.913	0	0	0	0	0	Healthy
176	0	0	0	110.431	0	0	0	136.034	139.052	0	0	0	0	24.2586	0	0	6.31034	0	0	Healthy
177	0	0	0	121.979	0	0	0	129.245	130.968	0	0	0	56.1489	131.819	0	0	0	0	0	Healthy
178	0	0	0	110.321	0	0	0	118.245	128.925	0	0	0	0	174.679	0	0	0	0	0	Healthy
179	0	0	0	103.719	0	0	0	139.351	139.158	0	0	0	0	22.7895	0	0	0	0	0	Healthy
180	0	0	0	144.39	120.176	0	0	125.01	125.167	28.5	0	125.967	107.848	0	0	56.4048	82.1667	0	65.3048	Healthy
181	8.01639	11.0765	2.68852	25.3443	0	2.99454	0	149.41	155.973	0	0	0	75.0437	0	0	18.5519	0	0	135.016	Healthy
182	45.9853	154.118	117.485	195.441	8.64706	159.456	0	183.691	190.471	0	2.01471	12.7794	166.279	0	0	69.9706	0	0	99.3235	Healthy
183	46.9302	142.581	122.698	193.744	34.093	115.488	0	180.837	198.698	97.6279	58.1395	40.186	180.093	0	0	94.9767	0	0	95.3721	Healthy
184	128	187.583	129.778	224.125	0	137.361	0	218.653	226.847	143.236	60.9167	4.23611	224.583	0	0	126.264	0	0	91.6667	Healthy
185	23.4286	90.8367	151.735	140.898	85.1224	66.5714	0	183.184	190.367	148.592	48.3469	17.2653	157.694	0	0	68.3469	0	0	108.082	Healthy
186	51.9052	44.6983	35.4052	120.741	0	53.9741	0	130.336	135.466	0	12.9655	0	138.155	0	0	83.3103	0	0	198.595	Healthy
187	18.961	169.156	144.597	221.584	0	91.5584	0	156.364	165.584	0	63.8312	0	194.779	0	0	117.545	0	0	147.584	Healthy
188	84.4783	127.783	142.739	197.478	0	76.0435	0	146.565	162	0	63.8696	0	172.913	0	0	49.7391	0	0	99.0435	Healthy
189	10.4342	84.75	74.0263	144.184	0	38.3553	0	143.026	150.224	0	0	0	100.382	0	0	51.4474	0	0	175.368	Healthy
190	0	7.08	0	115.68	0	3.06	0	131.04	136.62	167.02	0	0	136.5	14.32	0	67.9	0	0	1.48	Healthy
191	56.617	90.9149	63.8085	172.298	0	158.745	0	138.489	139.213	0	0	0	131.809	0	0	46.4894	0	3.31915	78.383	Healthy
192	56.3871	0	0	113	0	0	0	204.516	204.484	0	0	0	163.29	0	0	78.6774	0	0	52.6774	Healthy
193	49.5714	88.9351	93.3377	177.416	0	39.2208	0	182.857	190.078	0	0	0	146.675	0	0	80.9351	0	0	53.8571	Healthy
194	72.5714	68.2143	0	140.536	0	138.929	0	200.75	209.75	0	79.0714	0	135.536	0	0	58.3571	0	0	114.286	Healthy
195	72.6081	48.1081	32.5541	104.608	0	0	0	185.243	195.311	0	9.37838	0	129.946	0	0	57.5541	0	0	62.6351	Healthy
196	0	0	0	61.899	0	1.11111	0	129.919	138.444	0	0	1.09091	93.2626	0	0	1.17172	0	0	105.404	Healthy
197	0	0	0	5.45	0	0	0	142.338	145	0	0	0	107.275	0	0	14.8125	0	0	66.075	Healthy
198	0	14.1837	25.8469	89.3061	0	0	0	139.633	140.327	57.1633	52.051	0	98.7041	0	0	38.2755	86.6429	0	0	Healthy
199	0	0	0	111.479	0	0	0	129.329	141.849	0	0	0	65.6164	38.0959	0	28.4247	0	0	0	Healthy
200	0	0	0	93.5213	0	0	0	128.606	131	0	0	0	85.734	51.4043	0	15.0957	0	0	16.8617	Healthy
201	0	0	0	119.406	0	18.625	0	142.125	136.406	0	0	29.1875	99.2812	71.5938	0	0	67.8438	0	0	Healthy
202	0	0	0	57.64	0	0	0	128.66	132.52	0	0	0	44.7	87.82	0	0	63.74	0	0	Healthy
203	0	0	0	149.336	0	0	0	119.782	130.55	136.55	0	41.4273	13.8364	86.3636	0	9.82727	80.15	0	0	Healthy
204	0	0	0	120.388	0	0	0	121.612	125.612	5.20408	0	0	7.57143	92.2449	0	0	65.6327	0	0	Healthy
205	0	0	0	94.2308	0	0	0	125.115	126.769	0	0	0	0	28.5769	0	0	0	0	0	Healthy
206	0	0	0	119.472	0	0	0	113.083	120.778	0	0	0	0	83.4722	0	0	0	0	0	Healthy
207	0	0	0	137.578	109.067	0	0	114.511	118.467	179.722	0	91.7889	135.633	0	0	65.1889	137.856	0	70.6	Healthy
208	0	0	0	148.159	89.2319	0	0	134.449	139.319	0	0	171.913	115.797	0	0	60.3623	43.3043	0	89.2899	Healthy
209	0	0	0	145.25	38.075	0	0	118.65	125.85	0	0	143.025	139.775	0	0	72.775	11.375	0	67.025	Healthy
210	49.8837	91.75	48.1105	93.8547	10.4186	95.4651	0	173.826	181.558	0	26.8779	0	113.314	0	0	46.0756	0	0	106.663	Healthy
211	49.403	143.746	104.478	179.463	5.55224	55.8806	0	186.97	196.045	47.4179	47.7612	10.6119	212.836	0	0	125.403	0	3.79104	80.0448	Healthy
212	155.378	137.622	85.1622	158.405	23.2432	184.649	0	178.162	182.811	184.432	70.3784	0	198.514	0	0	104.243	0	0	79.9189	Healthy
213	41.7843	127.451	84.2941	188.627	0	137.804	0	176.02	177.98	137.745	91.5098	30.3922	223.529	178.451	15.1961	126.255	0	0	122.431	Healthy
214	103.664	176.416	119.365	196.62	25.4161	142.139	0	175.577	185.978	144.701	64.5547	0	217.467	11.1679	11.1971	128.073	0	0	160.036	Healthy
215	60.4118	101.529	122.275	151.49	70.549	93.0196	0	157.51	169.059	180.569	63.3725	56.7255	175.118	0	0	93.2745	0	0	129.863	Healthy
216	0	54.7733	6.12	110.84	0	31.8933	0	116.667	118.613	0	0	0	133.507	0	0	85.7733	0	96.2667	191.787	Healthy
217	24.4771	156.183	136.743	174.826	6.77064	93.4312	0	142.541	151.798	21.3303	63.4771	9.18349	190.459	0	0	95.2752	0	0	144.229	Healthy
218	46.8644	93.5254	8.32203	148.932	0	70.6102	0	137.237	146.186	0	53.2203	0	209.695	0	0	143.559	0	0	196.424	Healthy
219	62.9681	82.0745	70.5319	141.596	0	81.9787	0	130.957	138.862	0	5.40426	0	159.372	0	0	89.0638	0	0	169.181	Healthy
220	74.4762	157.095	151.452	198.738	0	84.5476	0	151.762	155.833	0	8.07143	8.2619	181.667	0	0	99.0714	0	0	141.857	Healthy
221	2.41975	78.4321	47.8395	130.802	0	46.2222	0	146.815	146.247	0	33.0741	0	141.852	0	0	72	0	109.136	133.951	Healthy
222	0	41.4762	7.36508	114.222	0	23.2857	0	135.968	142.937	67.3651	0	48.1587	156.524	43.6349	0	71.2857	0	0	119.317	Healthy
223	52.9935	37.9739	2.55556	126.725	20.7451	57.9542	0	157.242	160.399	0	0	0	174.588	0	0	77.0588	0	0	75.3725	Healthy
224	80.0417	32.2917	0	119.646	0	6.04167	0	197.104	200.229	0	0	0	169.542	0	0	86.5625	0	0	48.2917	Healthy
225	80.9375	0	0	101	0	0	0	190.5	199.156	0	0	0	161.625	0	0	77.7812	0	0	68.7188	Healthy
226	25.8286	94.9857	76.6	169.543	0	54.0429	0	164.243	162.229	0	0	0	115.171	0	0	46.1429	0	0	78.7714	Healthy
227	15.3565	0	0	5.42609	0	16.5043	0	120.417	125.104	78.9826	1.21739	0	121.209	0	0	62.2696	99.7565	0	0	Healthy
228	0	0	121.268	0	0	0	0	148.571	149.714	0	0	0	121.321	0	0	5.35714	0	0	65.7321	Healthy
229	0	0	0	0	0	24.7	0	143.517	151.75	0	0	0	50.8417	59.3083	0	0	0	0	0	Healthy
230	0	0	0	0	0	21.6596	0	147.213	147.255	0	0	0	100.34	71.2553	0	18.3404	0	0	0	Healthy
231	0	0	0	0	0	0	0	148.048	153.905	0	0	0	86.9524	67.6667	0	38.9048	0	0	0	Healthy
232	0	0	0	126.864	0	0	0	114.727	123.955	0	0	0	0	45.8182	0	0	0	0	0	Healthy
233	0	0	0	99.1579	0	0	0	120.632	129.237	4.68421	0	0	0	79.0526	0	0	57.2105	0	0	Healthy
234	0	0	0	105.688	0	6.02604	0	122.948	130.469	1.54688	0	0	35.2656	64.7604	0	0	75	0	0	Healthy
235	0	0	0	99.7439	0	0	0	130.134	134.329	0	0	0	44.939	205.159	0	0	0	0	0	Healthy
236	0	0	0	99.4615	0	0	0	111.769	118.659	0	0	0	0	0	0	0	62	0	0	Healthy
237	0	0	0	137.307	0	0	0	111.413	123.32	0	0	107.147	0	0	0	0	17.1467	0	0	Healthy
238	54.9792	73.7083	63.0625	102.792	0	61.7292	0	192.375	206.583	0	0	0	118.917	0	0	46.75	0	0	68.1042	Healthy
239	83.5155	143.345	89.5928	179.206	134.448	105.51	0	209.856	213.32	140.804	63.3557	35.3196	220.216	0	0	134.454	0	0	98.8351	Healthy
240	21.2429	149.829	131.543	176.614	0	3.35714	0	199.4	207.271	17.1571	55.8429	0	227.257	0	0	111.571	0	7.58571	119.129	Healthy
241	76.65	167.825	163.425	182.125	103.575	73.05	0	190.55	203.55	144.85	62.725	83.3	208.175	0	0	113.975	0	0	73.9	Healthy
242	79.5484	180.097	165.774	196.935	0	106.161	0	183.871	195.71	151	50.4194	0	206.548	0	0	111.742	0	0	88.4839	Healthy
243	0	36.8462	4.07692	127.577	0	59.3462	0	139.846	147.308	0	22.3462	0	171	0	0	71.3846	0	140.269	157.346	Healthy
244	66.0667	112.467	61.3333	143.3	0	55.1333	0	138.933	134.433	0	34.1667	0	173.7	0	0	86.7	0	0	182.267	Healthy
245	57.6757	82.027	81.5405	166.243	0	134.703	0	151.973	154.757	0	5.10811	0	173.973	0	0	99.6757	0	0	121.676	Healthy
246	41.9722	90.4167	83.2222	137.333	0	126.194	0	132.972	151.222	0	6.44444	0	142.778	0	0	46.8333	0	0	135.306	Healthy
247	0	181.553	137.842	208.974	31.4474	123.053	0	175.868	178.658	0	64.1053	0	208.211	0	0	113.658	0	0	208.816	Healthy
248	8.88506	155.207	99.2414	186.138	124.46	175.724	0	168.092	172.138	0	14.3563	0	200.69	0	0	105.908	0	0	146.816	Healthy
249	9.41429	134.814	101.886	151.057	1.25714	137.457	0	158.186	165.629	0	0	0	167.9	0	0	88.7286	0	0	142.043	Healthy
250	6.81579	118.895	103.553	167.105	0	58.6316	0	148.947	161.579	0	0	0	180.789	0	0	100.895	0	0	142.632	Healthy
251	8.04878	87.4878	83.8293	118.244	0	96.5366	0	138.927	147.829	0	0	0	147.244	0	0	70.7073	0	0	181.366	Healthy
252	2.66327	142.816	122.908	194.184	0	41.1122	0	134.847	139.541	0	43.5	0	130.561	0	0	57.3163	0	0	110.071	Healthy
253	0	43.3889	58.2778	107.528	0	52.4722	0	156.028	163.306	0	26.6944	0	104.778	0	0	55.6667	0	0	205.722	Healthy
254	30.3317	109.851	106.569	165.144	0	65.6287	0	150.193	154.109	0	8.70792	0	112.757	0	0	57.6535	0	0	98.2723	Healthy
255	90.3333	78.3333	66.8333	129.583	0	24.4167	0	168.583	169.583	0	63.9583	0	158.292	21.2917	0	58.9583	0	55.875	96.4583	Healthy
256	54.8229	74.5	35.1979	153.76	0	138.719	0	121.469	126.646	0	0	0	128.292	0	0	34.8646	0	0	79.6875	Healthy
257	93.2778	0	0	113.694	0	0	0	194.139	206.167	0	0	0	183.75	0	0	87.6667	0	0	57.4167	Healthy
258	78.9355	72.4194	0	122.806	0	0	0	214.677	212.516	0	0	0	191.484	0	0	103.032	0	0	55.129	Healthy
259	65.96	92.32	26.72	158.44	0	105.12	0	183.64	202.04	0	0	0	172.84	0	0	72.88	0	0	110.6	Healthy
260	36.2115	36.4808	22.1154	128	0	2.21154	0	182.404	191.115	0	9.48077	0	159.192	0	0	72.9038	0	0	57.1154	Healthy
261	0	0	0	0	0	0	0	136.024	148.762	190.048	0	0	0	0	0	0	31.4286	0	0	Healthy
262	0	0	37.3709	92.4178	0	0	0	120.441	128.23	26.1362	0	0	108.746	0.42723	0	22.493	114.995	0	15.5446	Healthy
263	0	0	0	0	0	0	0	102.815	119.437	21.5714	0	0	100.235	0	0	35.6639	140.966	0	0	Healthy
264	0	0	2.86486	0	0	36.2973	0	146.216	148.189	0	0	0	8.97297	0	0	0	0	0	51.6486	Healthy
265	0	0	0	0	0	0	0	129.754	150.787	0	0	0	112.557	0	0	27.8852	0	0	39.0984	Healthy
266	0	0	0	2.31765	0	0	0	149.565	149.965	0	0	0	117.247	0	0	0	0	0	46.9529	Healthy
267	0	0	0	95.4651	0	0	0	130.372	149.558	0	0	0	0	113.581	0	0	0	0	0	Healthy
268	0	0	0	104.295	0	0	0	125.663	137.895	0	0	0	6.03158	59.2316	0	0	0	0	0	Healthy
269	0	0	0	116.489	131.574	0	0	117.532	120.085	1.2766	0	86.0745	17.2021	0	0	2.90426	115.713	0	0	Healthy
270	58.1154	110.327	84.7692	203.923	8.98077	67.0769	0	198.173	204.75	129.538	36.2885	20.0769	204.577	0	0	110.077	0	0	93.3269	Healthy
271	0	99.1071	81.1429	155.75	0	0	0	176.036	190.643	0	54.9643	0	215.036	0	0	113.25	0	0	182.107	Healthy
272	26.7568	70.2432	34.027	149.514	0	67.5405	0	187.081	193.405	33.3243	45.7838	0	151.838	0	0	110.162	0	128.054	202.405	Healthy
273	24.5	197	183.481	229.556	42.6481	79.8519	0	207.926	218.611	147.204	86.9444	60.8704	231.889	59.9074	0	153.241	0	0	119	Healthy
274	0	35.5385	31.3846	114.154	0	24.1538	0	175.962	165.423	0	0	0	129	0	0	52.0769	0	223.577	176.923	Healthy
275	0	57.5208	88.9583	111.562	0	65.0417	0	154.667	162.938	0	0	0	131.542	0	0	63.8958	0	86.8542	173.75	Healthy
276	27.0139	197.486	189.264	169.778	0	140.611	0	169.097	187.111	0	27.7917	0	175.972	1.70833	0	89.0417	0	0	150.042	Healthy
277	17.1324	86.0294	63.5	136.132	0	141.809	0	137.632	140.353	0	0	0	76.3382	0	0	42.0882	0	0	187.588	Healthy
278	43.6196	173.489	111.728	203.989	0	115.011	0	153.141	162.228	0	66.9674	0	199.63	36.4457	0	90.3152	0	0	171.054	Healthy
279	57.0127	106.848	93.6962	152.684	0	54.6962	0	142.367	155.722	0	24.7468	0	157.544	0	0	76.1646	0	19.2025	102.57	Healthy
280	0.872	8	18.632	116.456	0	10.368	0	165.64	164.056	112.512	1.096	0	127.016	0	0	55.04	0.744	0	9.792	Healthy
281	0	121.038	60.8077	208.923	0	154.577	0	172.423	176.077	0	0	0	171.423	0	0	75.5	0	0	91.3077	Healthy
282	0	0	10.1429	0	0	0	0	121.429	124.514	0	0	0	0	0	0	0	0	0	73.7143	Healthy
283	0	0	0	0	0	0	0	155.862	162.153	0	0	0	87.164	0	0	20.0794	0	0	57.3915	Healthy
284	0	0	0	0	0	0	0	143.25	146.141	0	0	0	3.25	44.1094	0	0	0	0	0	Healthy
285	0	0	0	0	0	0	0	137.39	138.39	0	0	0	89.4545	65.4805	0	53.3766	0	0	0	Healthy
286	0	0	0	109.333	0	0	0	136.833	143.409	0	0	0	0	81.5152	0	6.38636	42.75	0	0	Healthy
287	0	0	1.25217	111.843	0	0	0	130.365	134.252	0	0	0	0	0	0	0	0	0	44.0435	Healthy
288	0	0	0	100.568	0	0	0	118.653	123.438	0	0	0	0	1.09659	0	0	54.6193	0	0	Healthy
289	0	0	0	116.702	0	0	0	117.167	119.905	0	0	0	0	3.03571	0	0	54.4286	0	0	Healthy
290	0	0	0	109.949	161.949	0	0	97.4853	118.426	97.9853	0	95.3235	95.7941	0	0	63.3603	113.824	0	35.9485	Healthy
291	56.2771	118.675	44.1205	143.12	0	104.036	0	181.554	192.904	0	6.24096	0	192.06	0	0	101.964	0	0	48.4819	Healthy
292	65.8228	148.962	124.595	189.076	26.4557	79.3418	0	196.367	202.215	131.38	58.6962	31.5316	205.165	0	0	123.443	0	0	99.3291	Healthy
293	89.5056	147.034	112.685	166.764	119.112	153.865	0	193.494	198.348	139.528	62.4382	75.3258	219.281	109.213	0	112.843	0	0	85	Healthy
294	60.7143	182.536	172.393	178.679	0	100.214	0	190.929	192.625	157.143	70.5714	18.0179	200.821	29.7679	0	114.786	0	0	97.7321	Healthy
295	6.26389	107.528	40.375	160.75	0	140.069	0	150.611	162.347	4.45833	60.625	63.8333	199.333	32.3056	0	107.708	0	0	131.236	Healthy
296	4.54167	64.4167	66.2083	146.875	0	82.4583	0	137.875	146.542	0	0	0	141.958	0	0	74.7917	0	0	183.792	Healthy
297	24.7432	113.635	35.4054	111.662	0	156.014	0	123.405	135.689	0	0	0	130.892	0	0	59.8108	0	0	126.676	Healthy
298	12	64.2653	51.4286	123.408	0	75.1224	0	144.898	152.265	0	0	0	122.449	0	0	47.9592	0	0	104.469	Healthy
299	75.0492	0	0	95.5574	0	9.88525	0	192.377	200.131	0	0	0	140.41	0	0	56.1311	0	0	90.3607	Healthy
300	66.3265	0	0	119.939	0	0	0	202.51	205.694	0	0	0	171.653	0	0	72.8571	0	0	67.8163	Healthy
301	59.1471	0	0	118.794	0	12.6176	0	194.147	189.265	0	4.02941	0	177.912	0	0	106	0	0	101.294	Healthy
302	0	0	0	20.717	0	56.4057	0	152.255	150.642	9.50943	0	0	91.7358	0	0	29.783	0	0	17.6132	Healthy
303	0	15.9403	0	96.5672	0	110.254	0	103.866	124.985	165.507	32.4627	0	134.552	0	0	56.9403	162.224	0	0	Healthy
304	0	0	0	44.0375	0	0	0	130.525	139.525	0	0	0	0	55.825	0	0	7.35	0	0	Healthy
305	0	0	0	119.034	0	1.98276	0	123.672	126.931	0	0	0	1.60345	85.2241	0	0	76.1379	0	0	Healthy
306	0	0	0	121.959	0	0	0	119.866	131.526	15.4433	0	0	25.3608	98.5773	0	0	62.732	0	0	Healthy
307	0	0	0	88.7917	0	0	0	116.833	125	0	0	0	0	0	0	0	0	0	56.8333	Healthy
308	0	0	0	104.706	0	6.2521	0	93.1765	116.941	0	0	0.966387	0	0	0	0	54.5042	0	0	Healthy
309	0	0	0	10.0674	33.4045	0	0	80.7865	99.2472	0	0	28.4157	0	0	0	0	7.94382	0	0	Healthy
310	66.7248	157.385	125.587	179.128	4.38532	136.22	0	170.817	174.807	92.6147	49.6055	0	192.156	0	0	115.376	0	0	131.569	Healthy
311	49.9266	94.6697	109.661	162.642	104.11	91.3119	0	160.624	163.569	151.211	72.0367	77.4587	199.899	0	0	112.119	0	5.00917	162.917	Healthy
312	0	25.8043	20.8696	119.63	0	11.3696	0	180.435	175.109	0	12.587	0	112.5	0	0	43.5652	0	178.065	211	Healthy
313	93.463	100.759	141.222	163.611	145.389	92.4815	0	151.185	157.833	158.259	88.2222	154.222	171.963	15.5556	0	96.6296	0	0	158.704	Healthy
314	29.7027	99.25	119.331	144.804	55.9459	72.6824	0	144.831	148.574	43.1689	44.8851	73.3784	175.986	5.30405	0	93.473	0	0	169.784	Healthy
315	82.617	158.766	92.1064	160.106	0	215.617	0	161.021	159.723	0	0	0	158.957	0	0	88.9574	0	0	140.128	Healthy
316	0	161.636	193.727	202.909	47.3636	86.2273	0	183.636	190.636	0	71.7273	0	217.409	0	0	120.955	0	0	133.545	Healthy
317	32.0315	115.234	116.423	149.671	3.25225	96.0766	0	147.91	156.545	0	12.1757	39.009	141.014	0	0	69.3964	0	0	113.302	Healthy
318	0	14.2812	54.6875	140.75	0	0	0	154.031	152.812	172	0	0	154.594	0	0	59.625	0	0	0	Healthy
319	39.4532	153.626	111.216	205.014	0	164.576	0	154.691	162.05	0	29.9065	0	164.475	0	0	63.2878	0	0	104.187	Healthy
320	50.9205	5.60227	20.9205	97.9318	150.409	1.93182	0	176.602	184.886	0	0	0	150.932	0	0	51.3182	0	0	85.2159	Healthy
321	69.7368	0	0	102.5	0	0	0	199.447	196.395	0	0	0	146.105	0	0	79.0526	0	0	62.6842	Healthy
322	50.6066	0	0	116.869	0	11.0984	0	194.049	198.443	0	0	0	167.672	0	0	66.7049	0	0	70.4754	Healthy
323	0	0	15.7667	8.93333	67	0	0	113.4	120.267	0	0	0	0	0	0	0	0	0	103.567	Healthy
324	0	0	0	0	0	0	0	133.185	145.537	155.648	2.53704	0	66.0926	0	0	47.2593	109.889	0	0	Healthy
325	0	0	0	0	0	0	0	123.091	125.691	39.5455	0	0	0	87.2	0	0	78.1818	0	0	Healthy
326	0	0	0	0	0	29.8387	0	142.097	150.968	0	0	0	55.2581	109.516	0	0	0	0	0	Healthy
327	0	0	0	0	0	0	0	136.885	147.344	0	0	0	4.67213	58.9672	0	28.0328	0	0	0	Healthy
328	0	0	0	19.2994	0	0	0	142.611	143.618	0	0	0	0	101.834	0	0	0	0	0	Healthy
329	0	0	0	89.7632	0	0	0	143.763	139.684	2.88158	0	0	0	37.6711	0	0	43.0132	0	0	Healthy
330	0	0	0	122.755	0	0	0	136.653	143.571	0	0	0	36.3265	57.5102	0	2.71429	0	0	0	Healthy
331	0	0	0	100.439	0	0	0	119.702	128.86	29.9474	0	0	0	18.6491	0	0	86.4386	0	0	Healthy
332	0	0	0	73.0625	0	0	0	117.171	127.345	26.5428	0	0.976974	29.5592	14.0921	0	15.0921	76.4079	0	0	Healthy
333	0	0	0	103.089	0	0	0	124.807	128.141	72.5312	0	17.0938	0	63.7604	0	0	78.5833	0	0	Healthy
334	0	0	0	99.8384	0	0	0	128.232	130.354	50.7222	0	0	33.1515	138.601	0	0.545455	67.6667	0	0	Healthy
335	0	0	0	106.404	0	0	0	134.404	137.66	0	0	0	0	128.468	0	0	51.1702	0	0	Healthy
336	0	0	0	102.471	0	0	0	124.504	136.168	0	0	0	12.1681	68.7479	0	0	23.7899	0	0	Healthy
337	0	0	0	140.769	22.4808	0	0	117.442	125.019	0	0	84.3269	128.519	0	0	38.7308	59.3462	0	55.7692	Healthy
338	0	104.86	47.5349	148	0	9.13953	0	183.953	183.279	0	55.5581	0	196.744	0	0	122.721	0	6.76744	181.349	Healthy
339	61.8367	118.041	89.8367	175.776	0	87.9592	0	173.673	173.061	27.102	55.7143	0	177.816	0	0	106.306	0	0	148.082	Healthy
340	0	66.2432	53.8919	124.541	0	52.9459	0	124.189	134.703	0	8.7027	0	172.378	0	0	53.5405	0	0	103.568	Healthy
341	28.5065	79.961	56.4935	129.558	0	87.987	0	157.714	158.857	0	0	0	79.3247	0	0	54.3636	0	0	136.623	Healthy
342	30.2564	59.1795	62.4103	127.513	0	64.5641	0	162.026	165.205	0	0	0	98.9487	0	0	59.2308	0	0	176.795	Healthy
343	0	112.812	80.7176	174.2	0	68.6824	0	142.247	138.741	0	0	0	148.365	0	0	77.7176	0	0	122.2	Healthy
344	58.3214	96.9286	88.0119	142.298	0	1.78571	0	164.131	171.44	0	0	0	131.774	0	0	56.4762	0	0	87.8214	Healthy
345	68.8315	58.3202	55.5281	122.371	0	50.1573	0	152.421	157.708	0	9.30337	0	112.983	0	0	53.5449	0	0	123.691	Healthy
346	22.0435	156.5	119.783	193.304	0	87.1848	0	152.902	159.663	0	54.1087	0	182.717	0	0	92.587	0	0	79.5326	Healthy
347	50.9149	0	5.95745	108.128	0	0	0	184.213	181.681	0	0	0	151.191	0	0	69.234	0	0	101.681	Healthy
348	89.9412	18.3529	0	121.559	0	2.20588	0	190.324	204.5	0	0	0	171.618	0	0	97.7647	0	0	79.6765	Healthy
349	111.788	0	0	119.635	0	0	0	193.654	194.519	0	0	0	179.788	0	0	101.673	0	0	91.7308	Healthy
350	92.3134	0	0	120.985	0	0	0	196.269	197.761	0	0	0	153.194	0	0	68.5075	0	0	52.8955	Healthy
351	85.1364	0	0	118.864	0	7.54545	0	189.576	185.773	0	0	0	161.5	0	0	65.8788	0	0	92.2727	Healthy
352	86.1818	18.1364	0	126.545	0	14.2273	0	164.773	164.318	0	0	0	178.455	0	0	108.682	0	0	123.182	Healthy
353	47.2576	124.697	137.227	209.227	0	53.9697	0	163.394	172.03	0	0	0	133.288	0	0	75.7121	0	0	92.5758	Healthy
354	0	0	0	0	0	0	0	126.638	130.103	27.7069	0	0	0	107.621	0	0	21.8621	0	0	Healthy
355	0	0	0	0	0	0	0	131.606	138.348	0	0	0	0	53.9242	0	0	1.4697	0	1.34848	Healthy
356	0	0	0	0	0	0	0	139.755	154.694	0	0	0	84.1633	0	0	0	0	0	80.3673	Healthy
357	0	0	0	103.25	0	0	0	131.909	124.341	0	0	0	0	25.7727	0	0	74.6136	0	0	Healthy
358	0	0	0	120.119	0	0	0	122.31	136.976	0	0	0	0	43.0476	0	0	52.7619	0	0	Healthy
359	0	0	0	111.237	0	0	0	116.237	116.237	0	0	0	0	0	0	0	56.3375	0	0	Healthy
360	0	0	0	116.158	124.461	0	0	115.763	123.316	122.671	0	52.6053	101.803	0	0	41.1579	144	0	0	Healthy
361	5.13402	21.3505	18.8351	49.9691	0	0	0	162.278	166	0	0	0	67.7938	0	0	31.6289	0	3.36082	125.505	Healthy
362	36.0147	79.375	62.9632	137.757	0	12.0882	0	163.066	168.676	3.44118	50.6324	0	160.456	0	0	69.875	0	28.7647	105.993	Healthy
363	11.0886	72.3544	67.8608	112.62	0	23.0759	0	160.127	167	0	0	0	161	0	0	83	0	22.1899	129.367	Healthy
364	44.25	171.375	115.547	215.219	0	139.891	0	178.438	189.953	154.75	75.8281	0	207.688	0	0	113.531	0	11.6094	117.859	Healthy
365	136.843	117.719	103.517	173.022	0	105.989	0	195.764	198.966	159.135	62.573	1.21348	207.573	0	0	90.3933	0	0	89.8315	Healthy
366	108.14	111.579	69.9825	164.175	1.22807	153.86	0	202.526	205.386	145.509	53.8421	31.2105	201.947	0	0	90.5965	0	0	59.0175	Healthy
367	38.4337	100.313	131.627	173.566	89.4819	96.8795	0	191.675	201.205	148.928	58.7229	67.7952	221.976	1.22892	0	109.663	0	0	112.265	Healthy
368	42.6923	107.393	79.594	169.577	0	128.662	0	134.308	142.188	0	7.75641	0	122.504	0	0	71.3162	0	0	149.594	Healthy
369	69.8077	82.1	87.8	143.115	0	29.2308	0	139.592	134.708	0	27.0154	0	150.838	42.4615	0	55.3615	0	0	21.8154	Healthy
370	43.8491	34.1132	29.4906	122.453	0	0	0	201.34	207.34	0	0	0	158.17	0	0	52.434	0	0	33.8491	Healthy
371	79.9857	45.2286	0	119.714	0	0	0	191.943	201.029	0	0	0	170.171	0	0	64.6286	0	0	69.3857	Healthy
372	68.1765	12.2157	3.03922	136.863	0	0	0	188.784	193.255	0	0	0	164.627	0	0	83.9412	0	0	72.8824	Healthy
373	0	0	0	0	0	23.8409	0	157.818	155.977	92.7273	0	0	62.6364	0	0	7.97727	0	0	0	Healthy
374	27.8169	0	0	9.87324	0	2.46479	0	114.958	123.507	150.408	6.90141	0	145.535	0	0	67.0986	162.958	0	0	Healthy
375	0	0	86.5674	0	0	0	0	156.66	163.369	0	0	0	94.7447	0	0	40.9078	0	0	60.9504	Healthy
376	0	0	0	113.959	0	0	0	112.784	127.392	131.297	0	0	0	39.5541	0	0	92.8243	0	0	Healthy
377	0	0	0	113.878	0	0	0	124.2	131.467	0	0	0	0	5.44444	0	0	0	0	8.01111	Healthy
378	41.186	133.209	117.465	124.628	0	70.1395	0	185.256	187.837	0	0	0	151.837	0	0	72.0698	0	63.2558	69.3023	Healthy
379	128.464	172.786	88.5714	243.964	0	196.5	0	177.714	194.429	184.714	63.8929	0	207.393	23.3571	0	124.679	0	29.6071	124.357	Healthy
380	51.7034	122.415	79.8559	189.076	0	127.746	0	187.856	191.636	96.0339	61.7627	0	182.932	12.0085	0	92.4915	0	1.61017	142.958	Healthy
381	59.4773	222.25	167.273	222.636	0	163.523	0	197.386	216.5	166.932	90.7273	0	245.114	6.93182	0	147.636	0	0	75.3636	Healthy
382	77.1571	199	163.943	199.7	0	186.257	0	173	184.329	158.543	63.9	1.55714	223.329	0	0	129.9	0	0	125.229	Healthy
383	92.2821	107.538	104.744	165.667	0	68.6667	0	149.077	148.436	0	10.0513	0	167.513	0	0	93.8205	0	0	146.692	Healthy
384	78.5738	115.361	99.1475	128.131	0	52.459	0	156.852	156.852	0	0	0	166.656	0	0	83.3115	0	0	157.918	Healthy
385	42.9138	97.6207	87.5172	165.914	0	46.4138	0	169.534	179.224	0	29.2069	0	193.621	0	0	115.259	0	0	165.759	Healthy
386	3.11538	112.808	121.795	166.372	0	76.2564	0	163.654	162.09	0	14.7308	0	173.128	0	0	90.3846	0	0	168.41	Healthy
387	42.3614	158.153	88.104	137.703	0	148.827	0	160.094	164.752	0	26.2723	0	165.238	11.5347	0	81.9802	0	0	161.743	Healthy
388	62.0889	108.556	106.722	161.2	10.2	109.922	0	137.967	144.011	0	0	0	119.656	2.76667	0	69.1778	0	0	161.678	Healthy
389	21.2195	113.39	88.0244	165.585	0	126.683	0	125.488	139.537	0	0	0	90.439	0	0	50.1463	0	0	160.122	Healthy
390	20.6905	112.571	63	164.238	0	142.31	0	149.286	151	21.4286	0	2.2381	169.167	0	0	102.167	0	0	98.3095	Healthy
391	86.2254	90.8873	75.2676	135.38	0	105.408	0	155.394	163.479	0	0	0	144.099	0	0	67.6479	0	0	69.169	Healthy
392	63.0217	81.7391	97.4565	143.913	102.696	1.63043	0	176	182.13	0	0	0	135.109	0	0	64.7391	0	0	107.239	Healthy
393	80.7432	1.40541	16.1081	100.811	3.31081	0	0	173.797	183.986	0	0	0	152.514	100.014	0	50.9865	0	0	112.973	Healthy
394	97.62	57.88	21.48	120.38	0	16.48	0	189.42	196.08	0	0	0	173.28	0	0	80.02	0	0	81.74	Healthy
395	81.9268	33.3415	23.3537	120.634	0	0	0	184.78	191.073	0	0	0	140.098	0	0	60.2805	0	0	99.1951	Healthy
396	72.1522	4.52174	0	115.522	0	0	0	200.717	202.217	0	0	0	151.326	0	0	79.2609	0	0	54.8043	Healthy
397	84	13.6935	0	121.742	0	0	0	175.065	188.581	0	0	0	174.871	0	0	72.4516	0	0	50.4032	Healthy
398	0	0	11.08	33.2	0	0	0	125.64	130.6	0	0	0	9.28	0	0	0	0	0	9.6	Healthy
399	0	0	0	126.25	0	0	0	126.625	135.688	0	0	0	35.0833	4.9375	0	4.70833	0	0	0	Healthy
400	0	0	0	113.329	0	0	0	135.487	145.553	0	0	0	0	186.461	0	3.18421	0	0	0	Healthy
401	0	0	0	116.487	0	0	0	125.914	130.807	20.6952	0	0	0	71.6845	0	0	96.9733	0	0	Healthy
402	0	0	0	86.8814	0	0	0	123.712	126.373	0	0	0	0	0	0	0	111.915	0	0	Healthy
403	0	0	0	114.747	0	0	0	113.758	120.189	0	0	0	0	0	0	0	73.1789	0	0	Healthy
404	0	34.9167	0	150	131.292	0	0	88.4167	112.359	0	28.7083	88.3177	175.411	0	0	92.8073	31.6354	0	7.34896	Healthy
405	0	0	0	119.344	109.344	0	0	55.3438	81.7292	0	0	72.5625	90.7292	0	0	16.25	230	0	12.6875	Healthy
406	0	0	0	122.5	2.46667	0	0	119.8	130.333	0	0	50.6	107.9	0	0	37.8667	81.1667	0	38.4	Healthy
407	0	0	0	129.021	19.234	0	0	115.213	128.553	0	0	127.191	110.872	0	0	65.4468	106.426	0	14.4043	Healthy
408	72.6835	132.481	88.5633	169.703	0	50.5696	0	186.38	192.715	13.6139	9.10759	0	207.418	45.1899	0	109.772	0	0	61.7215	Healthy
409	71.5862	151.931	89.7655	206.152	0	157.269	0	204.221	207.717	87.1448	68.0414	0.744828	211.697	2	0	95.7931	0	0	90.8276	Healthy
410	0	42.8889	9.85714	121.746	0	41.0952	0	145.873	139.381	0	18.5873	7.5873	165.429	0	0	107.413	0	95.8413	159.825	Healthy
411	0	34.7586	10.931	84.5862	0	0	0	151.241	150.655	0	2.36207	0	121.517	0	0	58.1207	0	144.914	187.207	Healthy
412	0	76.4783	53.6232	138.232	0	2.2029	0	163.304	169.899	0	37.6957	0	143.754	0	0	62.9855	0	140.71	198.319	Healthy
413	59.5217	136.261	125.58	158.13	71.2754	76.3333	0	138.203	142.725	8.71014	64.7536	0	199.087	0	0	106.696	0	0	148.725	Healthy
414	71.4036	138.711	133.452	192.169	0	90.2892	0	164.596	166.012	0	48.9578	2.90361	181.633	0	0	101.663	0	0	132.157	Healthy
415	30.961	98.4156	87.1299	158.584	0	60.0519	0	142.494	141.169	0	0	17.4416	166.351	0	0	80.7532	0	0	88.9351	Healthy
416	63.1026	41.9487	57.7436	138.308	0	0	0	193.462	193.205	0	0	0	145.436	0	0	62.5385	0	0	35.0769	Healthy
417	110.018	9.85965	2.42105	116.579	0	0	0	196.07	206.281	0	0	0	177.175	0	0	81.3684	0	0	81.9825	Healthy
418	90.94	2.08	0	125.06	0	0	0	176.46	181.78	0	0	0	143.02	0	0	81.52	0	0	71.16	Healthy
419	95.9	69.1	0	135.733	0	0	0	193.3	208.533	0	0	0	189	0	0	99.5333	0	0	75.9333	Healthy
420	0	0	0	81.5581	0	14.1977	0	130.895	131.872	0	0	0	80.3023	0	0	8.61628	0	0	120.43	Healthy
421	0	26.6515	0	114.485	0	89.7879	0	149.955	160.833	0	0	0	144.273	0	0	66.303	0	0	105.53	Healthy
422	0	0	0	132.409	0	117.909	0	128.182	141.273	0	0	0	103.409	0	0	27.9091	0	0	81.7727	Healthy
423	0	0	0	0	0	0	0	138.2	147.4	0	0	0	0	46.4	0	0	0	0	0	Healthy
424	0	0	0	137.191	0	0	0	127.957	125.489	0	0	0	117.553	0	0	33.9574	0	0	9	Healthy
425	0	0	0	111.739	0	0	0	122.326	127.978	0	0	0	67.087	26.1304	0	0	57.5435	0	0	Healthy
426	0	0	0	100.895	0	0	0	124.248	131.481	0	0	0	26.5714	121.173	0	0	0.639098	0	0	Healthy
427	0	5.16279	0	130.977	117.884	0	0	113.977	121.407	149.186	0	72.3488	164.302	0	0	76.4186	125.93	0	36.3256	Healthy
428	0	0	0	169.766	124.277	0	0	119.255	132.511	0	0	161.681	131.468	0	0	64.6596	80.5319	0	103.532	Healthy
429	0	0	0	166.378	28.2162	0	0	113.622	130	0	0	109.27	162.378	0	0	87.3784	72.7568	0	75.0541	Healthy
430	55.6234	87.5195	74.974	133.701	6.90909	64.9091	0	210.831	212.39	6.02597	3.62338	0	126.351	0	0	54.7662	0	0	77.3377	Healthy
431	61.6832	100.307	109.683	161.644	0	3.0396	0	176.713	179.287	29.8218	20.3366	0	156.871	0	0	83.802	0	0	69.1683	Healthy
432	75.8881	157.276	116.123	194.679	34.2537	122.974	0	206.399	213.235	128.049	56.6604	26.8955	216.216	21.9067	0	120.799	0	3.49254	85.8806	Healthy
433	72.4476	194.257	146.114	188.971	0	165.162	0	166.657	170	143.286	75.4	0	200.714	0.866667	0	116.419	0	0	100.79	Healthy
434	29.466	111.621	50.2233	151.291	0	180.641	0	131.301	137.544	0	0	0	140.709	0	0	80.165	0	0	156.049	Healthy
435	63.098	76.902	60.9216	143.882	0	156.471	0	127.549	137.373	0	0	0	102.451	0	0	49.549	0	0	121.451	Healthy
436	51.5156	77.25	47.8906	132.234	0	69.8281	0	95.6719	112.547	0	0	0	179.047	0	0	84.5625	0	0	122.75	Healthy
437	19.7143	90.7411	124.214	144.161	93.0625	8.28571	0	149.295	150.277	0	0	0	101.982	0	0	38.4554	0	5.45536	136.857	Healthy
438	0	90.44	152.02	131.14	0	33.22	0	131.56	139.92	0	14.5	0	109.54	0	0	49.42	0	0	137.52	Healthy
439	29.7667	86.6111	35.6889	144.878	0	90.4667	0	163.856	168.333	0	0	0	154.067	0	0	78.9889	0	0	122.5	Healthy
440	0	35.013	53.6753	130.805	0	0	0	150.104	149.714	166.974	8.09091	0	142.052	0	0	57.1299	0	0	5.32468	Healthy
441	90.4337	98.6627	50.3855	148.289	0	17.4096	0	149.193	151.398	0	48.7952	0	228.663	18.6506	0	110.711	0	0	39.4458	Healthy
442	74.5401	15.2336	9.89781	91.9051	0	1.15328	0	147.518	152.715	0	0	0	165.81	0	0	81.8686	0	0	75.5255	Healthy
443	78.8046	59.7701	39.2069	126.276	0	2.55172	0	177.805	181.264	0	0	0	151.529	0	0	59.7011	0	0	118.333	Healthy
444	83.6735	0	0	107	0	0	0	179.204	185.102	0	0	0	152.531	0	0	66.2245	0	0	54.2449	Healthy
445	64.541	0	0	112.033	0	11.4426	0	188.377	195.574	0	0	0	147.262	0	0	65.2131	0	0	74.0492	Healthy
446	57.8732	81.169	31.1408	164.317	0	134.627	0	165.725	167.5	0	0	0	124.218	0	0	48.5563	0	0	94.0352	Healthy
447	8.04808	0	0	14.2692	0	0	0	121.288	126.663	0	0	0	127.058	0	0	52.7788	55.9423	0	0	Healthy
448	0	0	29.9826	7.19565	0	37.7348	0	126.9	134.339	56.4609	0	0	17.9957	17.0652	0	17.5261	92.2565	0	0	Healthy
449	0	6.02778	57.1111	9.33333	0	19.5741	0	144.111	150.565	0	1.26852	0	61.8611	0	0	39.8704	0	0	72.4444	Healthy
450	0	0	0	0	0	0	0	143.95	149.883	0	0	0	75.45	0	0	3.6	0	0	44.4833	Healthy
451	0	0	0	130.475	0	0	0	128.825	133.525	0	0	0	0	47.05	0	0	108.3	0	0	Healthy
452	0	0	0	118.957	0	0	0	122.087	130.058	147.449	0	0	11.3768	99.3043	0	0	106.116	0	0	Healthy
453	0	0	0	140.698	88.8389	0	0	97.4564	112.174	3.24161	0	48.0067	0	0	0	0	71.5369	0	0	Healthy
454	0	0	0	123.197	95.3443	0	0	109.754	124.803	154.279	0	51.4262	147.77	0	0	82.3443	120.197	0	12.0164	Healthy
455	72.584	107.905	88.5344	155.641	55.0382	25.8206	0	222.328	230.821	3.18321	39.1221	2.67557	176.729	0	0	91.5802	0	0	100.889	Healthy
456	72.2273	145.841	137.182	187.795	0	89.0455	0	187.591	200.432	11.3409	12.6591	7.15909	196.841	0	0	83.9091	0	29.0455	96.4091	Healthy
457	127.906	118.891	80.2031	173.938	3	63.7031	0	178.188	186.609	153.016	54.0938	14.9062	215.578	97.5156	0	119.656	0	0	89.6719	Healthy
458	84.6736	140.257	111.083	163.104	17	127.09	0	156.444	166.917	81.9306	63.4097	26.0625	168.819	0	0	87.1458	0	0	152.007	Healthy
459	2.91034	20.6552	3.48966	85.2897	0	25.7241	0	145.966	150.276	0	3.71724	0	126.303	0	0	65.0828	0	142.979	170.179	Healthy
460	12.5294	72.1765	56.6863	128.529	0	81.5686	0	148.657	158.01	0	41.1765	25.1373	167.382	0	0	71.5588	0	31.3824	195.931	Healthy
461	48.6667	221.926	34.6296	192.222	0	79.6296	0	154.444	159.593	0	54.1481	0	238.222	238.704	0	121.074	0	0	167.037	Healthy
462	41.2381	94.8214	91.4405	161.94	0	38.7619	0	167.417	173.94	0	0	0	147.226	0	0	75.7024	0	0	128.119	Healthy
463	0	126.714	104.714	159.592	0	81.449	0	144.704	154.969	77.6531	2.80612	0	157.357	0.928571	0	70.1837	0	0	54.5102	Healthy
464	113.333	118.974	113.256	175.256	0	143.538	0	160.256	159.795	0	0	0	125.872	0	0	64.1282	0	0	109.179	Healthy
465	96.6892	60.9865	0	128.878	0	74.0135	0	197.932	206.095	0	0	0	178.027	0	0	76.2432	0	0	68.3378	Healthy
466	69.5833	25.0476	10.2262	124.429	0	0	0	181.798	191.214	0	18.8452	0	162.56	0	0	55.9286	0	0	72.9524	Healthy
467	21.5238	112.895	120.581	172.095	16.3524	50.4857	0	159.39	165.162	0	0	0	132.343	0	0	63.7048	0	0	81.3714	Healthy
468	0	0	0	0	0	0	0	139.853	144.423	144.883	0	0	68	30.0184	0	26.7301	71.3067	0	0	Healthy
469	0	0	0	0	0	0	0	153.064	162.213	0	0	0	92.5532	0	0	29.766	0	0	84.0213	Healthy
470	0	0	0	5.58228	0	0	0	143.608	148.81	0	0	0	50.3544	20.3924	0	62.3544	0	0	0	Healthy
471	0	0	0	32.5	0	0	0	136.368	150.553	0	0	0	44.8684	8.84211	0	24.1053	9.47368	0	0	Healthy
472	0	0	0	115.556	0	0	0	122.429	132.54	0	0	0	61.5714	53.2698	0	26.8095	0	0	0	Healthy
473	0	0	0	115.316	0	0	0	121.105	126.421	0	0	0	0	38.6316	0	0	103.053	0	0	Healthy
474	0	0	0	128.037	0	0	0	122.463	131.63	0	0	0	11.2593	65.4444	0	4.51852	0	0	0	Healthy
475	0	0	0	95.8636	0	4.11364	0	112.318	122.636	0	0	0	0	0	0	0	0	0	39.7955	Healthy
476	0	0	0	120.75	135.95	0	0	124.513	126.575	138.588	0	92.9875	104.725	0	0	45.275	114.6	0	0	Healthy
477	0	0	0	116.8	0	0	0	119.58	123.6	0	0	64.44	81.44	0	0	43.04	75.54	0	1.86	Healthy
478	0	0	0	179.1	116.85	0	0	124.75	137.8	0	0	155.3	128.55	0	0	77.5	127.35	0	68.2	Healthy
479	81.1111	102.083	104.694	154.361	41.4167	112.778	0	192.528	202.583	144.778	64.1111	46.6667	167.389	65.6944	0	108.861	0	0	152.417	Healthy
480	86.2881	141.898	142.932	186.458	77.0169	107.373	0	180.102	185.542	165.525	80.7627	86.5085	222.932	60.0339	0	125.339	0	0	129.39	Healthy
481	111.15	177.5	184.2	195.45	0	160.9	0	184.2	189.75	176.85	58.6	31.9	198.2	48.05	0	96.9	0	0	141.45	Healthy
482	103.571	201.214	110.857	212.607	0	206.286	0	181.75	193.607	171.607	61.5357	0	227.536	5.28571	0	126.643	0	0	75.7857	Healthy
483	0	49.5882	20.8824	110.324	0	58.9412	0	150.471	147.882	9.73529	39.7059	3.17647	140.676	0	0	74.6176	0	84.6471	175.265	Healthy
484	39.9583	76.5417	75.625	166.854	0	83.8958	0	138.979	145.729	0	0	0	119.812	0	0	68.4792	0	0	106.792	Healthy
485	0	105.72	37.56	145.36	0	148.8	0	138.64	141.16	0	0	0	83.88	0	0	42.48	0	0	112.36	Healthy
486	27.075	105.5	95.85	175.7	0	89.225	0	169.775	175.525	0	0	0	177.675	0	0	90.55	0	0	117.65	Healthy
487	14.0339	99.8475	98.6949	166.271	0	47.7966	0	157.373	162.508	0	0	0	147.508	0	0	62.2203	0	0	147.814	Healthy
488	10.4375	69.8438	14.9688	143.25	0	105.312	0	156.625	153.5	94.25	58.4062	0	160.031	0	0	77.5	0	0	118.938	Healthy
489	12.3651	84.3016	70.6984	147.968	0	73.9524	0	162.746	160.048	132.952	55.4127	0	166.937	0	0	83.9206	0	0	25.9048	Healthy
490	66.2891	0	0	8.28125	0	0	0	96.3906	103.891	0	0	0	137.625	0	0	50.2578	0	0	88.0938	Healthy
491	58.1892	49.3514	93.7568	150.541	0	0	0	175.703	180.838	0	0	0	151.108	2.45946	0	58.2162	0	0	86.4595	Healthy
492	61.7838	64.2432	31.1622	151.568	0	0	0	184.351	201.189	0	0	0	141	0	0	53.1351	0	0	57.6216	Healthy
493	0	41.6283	0	95.0619	0	91.0708	0	150.469	150.265	0	0	0	137.584	0	0	66.177	0	0	65.8053	Healthy
494	0	0	0	44.7006	0	0	0	127.854	135.433	81.4013	0	0	111.121	74.9236	0	28.4841	90.6115	0	0.414013	Healthy
495	0	0	0	47.8816	0	0	0	117.868	118.382	83.3289	0	0	74.0526	0	0	40.1711	126.474	0	0	Healthy
496	20.0132	3.22368	0	29.8421	0	31.75	0	112.132	123.158	103.276	16.6711	0	131.474	0	0	62.4605	156.316	0	0	Healthy
497	0	0	0	2.64516	0	0	0	134.516	134.677	0	0	0	0	4.40323	0	0	7.58065	0	0	Healthy
498	0	0	0	32.825	0	0	0	141.4	150.125	0	0	0	68.35	11.775	0	22	0	0	0	Healthy
499	0	0	0	69.5938	0	0	0	105.375	121.5	0	0	0	70.0312	0	0	28.0625	0	0	126.75	Healthy
500	0	0	0	31.5867	0	0	0	114.173	122.733	65.5733	0	0	0	11.6133	0	0	83.8267	0	0	Healthy
501	0	0	0	96.719	0	0	0	118.686	123.298	43.0826	0	3.13223	28.9504	103.636	0	0	85.4215	0	0	Healthy
502	0	0	0	110.134	0	0	0	122.166	126.28	63.0255	0	0	1.21656	25.0573	0	0	88.3567	0	0	Healthy
503	0	0	0	109.872	0	0	0	122.36	128.92	0	0	0	3.2	41.104	0	0	76.632	0	0	Healthy
504	0	0	0	106.909	0	0	0	131.688	133.234	0	0	0	47.0909	102.39	0	5.85714	1.36364	0	0	Healthy
505	124.404	107.17	68.1915	174.17	0	100.085	0	188.574	192.745	132.404	53.4043	0	228.766	95.9574	0	120.447	0	0	79.5745	Healthy
506	62.0488	104.512	93.2927	179.659	140.049	154.39	0	172.024	186.415	103.171	41.3171	114.634	204.78	0	0	119.634	0	0	89.1707	Healthy
507	103.731	176.385	113.615	180.308	0	163.077	0	193.154	204.5	150.154	86.8846	0	243.769	0	0	176.077	0	0	84.0385	Healthy
508	113.028	165.606	74.7606	169.704	0	167.282	0	169.789	181.662	150.268	67.1831	0	195.408	0	0	116.831	0	0	122.817	Healthy
509	33.1923	104.115	63.8846	158.692	221.538	52.7308	0	140.538	148.308	0	57	0	204.808	0	0	105.577	0	0	240.192	Healthy
510	54.4035	139.327	110.374	152.345	25.1871	109.602	0	147.608	158.164	25.5205	52.8012	21.538	172.906	43.3977	0	84.9649	0	0	148.632	Healthy
511	102.382	94.9559	88.6618	149.838	0	70.8088	0	153.706	166.515	0	7.54412	0	204.926	0	0	105.941	0	0	174.706	Healthy
512	58.8986	128.58	130.304	183.783	0	55.1739	0	164.768	173.87	0	12.942	0	148	0	0	78.8841	0	0	200.391	Healthy
513	18.2989	113.276	90.3793	136.368	0	79.046	0	151.172	155.115	0	0	0	105.966	0	0	68.2184	0	0	182.529	Healthy
514	39.4144	113.775	66.4955	161.829	0	101.946	0	147.126	155.468	0	36.1802	0	193.234	0.81982	0	108.541	0	0	111.162	Healthy
515	42.7172	125.939	103.374	197.586	60.5455	138.778	0	154.313	164.818	9.78788	46.9899	23.5859	181.04	5.28283	0	97.6465	0	0	132.717	Healthy
516	18.0789	139.789	110.737	187.868	0	111.158	0	167.684	167.342	0	0	0	176.263	0	0	88.6842	0	0	140.816	Healthy
517	43.2069	148.345	131.259	174.586	0	162.5	0	147.052	145.397	0	35.6034	0	150.172	51.2931	0	63.5	0	0	91.6207	Healthy
518	63.6429	73.8393	80.6429	132.839	0	2.21429	0	176.929	182.036	0	0	0	116.839	0	0	43.3214	0	0	58.5179	Healthy
519	94.9796	5.12245	0	120.633	0	25.7551	0	186.571	198.265	0	0	0	154.204	0	0	76.7143	0	0	12.3878	Healthy
520	50.8125	0	0	110.625	0	127.312	0	176.75	176.656	0	0	0	121.625	0	0	61.25	0	0	69.0938	Healthy
521	86.3902	0	0	126.146	0	25.2195	0	176.268	185.537	0	0	0	174.366	0	0	61.6585	0	0	72.878	Healthy
522	0	4.83721	30.3953	64.7674	17.5116	3.7907	0	134	142.233	0	0	0	40.7209	0	0	13.3023	0	0	51.7442	Healthy
523	0	0	0	19.2353	0	0	0	145.985	151.706	0	0	0	24.3088	0	0	4.35294	0	0	58.1324	Healthy
524	0	0	3.16418	29.4925	0	0	0	145.075	146.239	0	0	0	37.0896	30.9403	0	0	0	0	0	Healthy
525	0	0	0	78.8077	0	0	0	143.756	149.064	0	0	0	3.53846	59.9231	0	30.5513	20.3974	0	0	Healthy
526	0	0	0	114.828	0	0	0	134.54	143.425	0	0	0	72.4138	31.7241	0	2.97701	0	0	9.26437	Healthy
527	0	0	0	129.57	0	0	0	110.911	125.506	151.203	0	0	0	21.038	0	0	94.1392	0	0	Healthy
528	0	0	0	97.0833	0	0	0	130.5	141.208	0	0	0	0	34.9167	0	0	71.7083	0	0	Healthy
529	0	0	0	107.06	0	91.6581	0	122.94	135.59	0	0	0	0.786325	28.8291	0	0	0	0	3.46154	Healthy
530	0	0	0	136.289	0	3.76316	0	132.289	133.711	0	0	0	16.0263	85.6579	0	0	0	0	0	Healthy
531	0	0	0	117.276	0	0	0	117.382	119.358	1.42276	0	0	0	24.4878	0	0	86.6098	0	0	Healthy
532	0	53.2	0	152.933	150.689	0	0	125.289	135.689	167.156	0	179.933	213.733	0	0	119.8	107.533	0	73.5333	Healthy
533	0	0	0	119.212	110.541	0	0	110.694	121.494	3.8	0	138.518	89.1529	0	0	47.4	78.1882	0	42.4235	Healthy
534	0	0	0	170.432	23.104	0	0	120.112	126.848	0	0	112.448	98.128	0	0	33.92	57.992	0	60.008	Healthy
535	87.3333	148.845	116.837	172.643	27.0853	102.419	0	192.721	198.729	63.155	45.5891	12.124	199.465	0	0	106.636	0	0	96.1783	Healthy
536	92.058	116.101	77.913	160.507	0	129.304	0	172.159	180.348	145.522	66.9275	0	197.783	2.75362	0	115.594	0	0	89.1594	Healthy
537	44.1977	139.174	124.512	161.75	120.483	115.738	0	148.116	161.936	85.8663	51.7965	69.0523	178.977	0	0	85.6919	0	0	166.541	Healthy
538	37.3167	81.7167	46.6167	154.233	3.85	55.1833	0	159.317	167.217	0	38.7833	0	195.35	0	0	111.617	0	97.3	168.783	Healthy
539	9.29167	73.6042	41.1667	161.562	39.375	80.2292	0	171.542	165.771	0	67.8333	48.8958	200.208	0	0	117.021	0	19.7083	201.417	Healthy
540	3.34211	132.145	121.763	190.289	0	149.132	0	149.895	154.684	0	0	0	143.829	0	0	56.0789	0	0	136.737	Healthy
541	56.92	68.46	58.36	138.76	0	81.42	0	151.92	147.28	0	0	0	115.02	0	0	43.12	0	0	101.2	Healthy
542	46.0185	67.6852	91.6667	163.259	0	0	0	155.481	159.278	0	2.53704	0	109.111	0	0	23.4444	0	0	95.7222	Healthy
543	5.39683	31.9365	42.7143	132	0	24.9365	0	153.571	155.667	193.46	50.2222	0	169.683	0	0	86.0794	0	0	20.4762	Healthy
544	0	0	0	0	0	0	0	149.341	150.455	0	0	0	13.2273	0	0	0	0	0	11.7273	Healthy
545	0	0	0	34.4286	0	0	0	117.667	129.095	40.4921	0	0	0	3.33333	0	0	96.6032	0	0	Healthy
546	0	0	0	153.893	61.9286	0	0	120.429	141.857	0	0	144.393	108.607	0	0	69.8214	37.1429	0	126.214	Healthy
547	69.9037	154.896	136.23	171.489	0	76.2963	0	176.585	188.2	83.0741	70.1259	0	184	0	0	94.0296	0	0	114.489	Healthy
548	144.436	106.182	47.6364	191.6	0	88.8182	0	196.582	208.745	156.691	65.3818	0	231.982	53.4909	0	144.964	0	0	102.673	Healthy
549	53.5417	45.3125	65.7708	121.5	128.646	71.25	0	171.146	175.708	74.3958	38	95.5625	135.208	0	0	59.2917	0	0	99.4167	Healthy
550	80.1176	185.824	179.588	232.824	0	140.235	0	180.647	193.265	159.765	69.5294	0	194.765	0	0	89.1176	0	0	96.5882	Healthy
551	104.7	135.671	135.757	208.8	82.0714	105.986	0	185.243	193.029	175.229	50.1857	47.4714	200.143	3.05714	0	92.3143	0	0	147.229	Healthy
552	58.3333	102.593	86.1852	158.481	0	75.4815	0	166.556	187.926	0	54.4815	0	224.259	0	0	115.63	0	27.8889	110.741	Healthy
553	52.9091	148.848	58.0909	189.697	48.8182	67.3939	0	169.636	182.727	0	93.6061	17.5758	239.97	0	0	159.697	0	30.7879	128.212	Healthy
554	62.1739	143.783	78.0435	135.728	4.29348	168.489	0	156.739	162.13	0	21.1413	11.663	155.435	0	0	66.8913	0	0	152.696	Healthy
555	45.2549	135.412	118.78	182.114	10.1412	131.451	0	148.337	152.675	0	37.7333	14.0824	179.514	5.16471	0	99.8549	0	0	180.075	Healthy
556	70.7778	45.2963	78.9259	124.481	0	34	0	138.963	143.63	0	0	0	74.3333	0	0	41.2593	0	85.2593	127.778	Healthy
557	55.28	78.88	74.92	178.08	0	90.4	0	158.16	177.32	0	0	0	133.6	0	0	65.64	0	0	129.8	Healthy
558	80.0537	121.409	88.9732	158.805	0	109.725	0	160.094	166.067	0	6.65772	0	151.544	0	0	59.5705	0	0	73.5369	Healthy
559	112	109.387	109.355	188.613	0	38.5484	0	138.032	156.968	0	19.5806	0	220.452	0	0	93.2903	0	0	51.3548	Healthy
560	79.5769	94.2949	67.1667	130.897	0	3.14103	0	192.628	199.603	0	0	0	129.359	0	0	43.3718	0	0	88.8846	Healthy
561	80.2424	75.303	44.7576	157.758	0	0	0	194.242	195.939	0	0	0	209.242	7.51515	0	88.4545	0	0	66.0303	Healthy
562	95.9583	70.3194	12.6111	145.639	0	74.0417	0	203.486	206.389	0	0	0	160.153	0	0	69.9167	0	0	75.9306	Healthy
563	0	0	0	90.4	0	39.08	0	148.84	154.36	0	0	0	124.16	0	0	67.6	0	0	4.12	Healthy
564	0	0	5.5119	0	0	0	0	116.345	123.429	0	0	0	73.7024	0	0	0	41.6429	0	0	Healthy
565	0	0	0	0	0	0	0	123	129.024	42.375	0	0	66.994	1.08333	0	40.381	154.875	0	0	Healthy
566	0	0	0	2.20408	0	5.46939	0	147.592	154.286	0	0	0	100.959	0	0	44.6327	0	0	67	Healthy
567	0	0	0	10.0057	0	0	0	152.148	157.733	0	0	0	105.21	0	0	10.6193	0	0	86.2159	Healthy
568	0	0	0	0	0	0	0	137.308	152.974	0	0	0	0	0	0	0	0	0	0	Healthy
569	0	0	0	117.923	0	0	0	151.154	150.385	0	0	0	0	0	0	0	0	0	0	Healthy
570	0	0	0	112.461	0	0	0	132.895	137.947	0	0	0	0	71.5395	0	0	40.4079	0	0	Healthy
571	0	0	0	115.576	0	0	0	124	123.033	15.0397	0	0	0	36.8477	0	0	102.033	0	0	Healthy
572	0	0	0	101.148	0	0	0	117.565	125.67	0	0	0	0	39.2261	0	0	67.4957	0	0	Healthy
573	0	0	0	113.403	0	0	0	127.113	129.629	0	0	0	46.4839	80.3548	0	0	56.6774	0	0	Healthy
574	0	0	0	111.839	0	0	0	121.968	121.161	0	0	0	0	0	0	0	0	0	0	Healthy
575	0	0	0	0	0	0	0	54.4532	72.2446	0	0	13.8345	0	0	0	0	1.15827	0	0	Healthy
576	0	0	0	164.928	148.232	0	0	117.174	120.174	128.174	0	126.072	147.203	0	0	77.1449	206.478	0	40.1884	Healthy
577	105.211	122.101	104.752	126.422	0	88.4495	0	161.633	167.376	33.2661	25.4679	0	145.835	0	0	79.1101	0	0	101.156	Healthy
578	59.7024	149.512	112.679	205.548	27.9048	168.571	0	157.464	172.857	33.3929	87.1905	0	222.321	0	0	126.31	0	56.0833	199.536	Healthy
579	10.8065	85.7097	66.3978	119.108	0	103.054	0	103.204	110.065	0	0	0	120.957	0	0	51.957	0	0	159.925	Healthy
580	42.129	95.0484	42.8871	142.871	0	76.8387	0	141.371	144.823	0	32.0645	0	172.887	4.40323	0	100.468	0	0	130.226	Healthy
581	60.3363	165.177	69.1239	197.097	0	180.708	0	158.788	166.956	0	24.6637	0	176.478	78.5575	0	82.1681	0	0	132.319	Healthy
582	16.6774	101.839	154.871	199.806	78.4516	19.8065	0	135.452	144.839	29.6129	30.9355	27.3226	177.226	24.7742	0	74.4194	0	0	145.806	Healthy
583	49.3375	96.475	60.2125	185.325	0	143.6	0	163.725	168.875	0	0	0	143.45	0	0	86.9375	0	0	121.537	Healthy
584	76.6786	108.893	110.732	183.393	0	104.375	0	136.357	138.589	0	0	0	143.018	0	0	55.9286	0	0	76.2321	Healthy
585	60.8429	157.357	79.7857	196.9	0	161.843	0	146.157	146.1	0	0	0	184.871	0	0	88.1429	0	0	108.386	Healthy
586	46.6308	69.0462	57.1385	135.938	0	0	0	175.538	185.231	0	0	0	155.738	0	0	83.0154	0	0	75.2	Healthy
587	0	0	9.3945	0	0	0	0	118.271	126.477	147.665	0	0	73.8624	36.156	0	14.6055	119.202	0	0	Healthy
588	0	0	0	115.341	0	0	0	120.366	132.976	113.878	0	0	145.585	0	0	100.415	142.829	0	0	Healthy
589	0	0	4.96117	18.3689	0	0	0	152.956	160.345	0	0	0	66.8835	0	0	31.7573	0	0	58.199	Healthy
590	0	0	0	0	0	0	0	150.81	155.286	0	0	0	0	0	0	13.8571	0	0	0	Healthy
591	0	0	0	117.188	0	0	0	139.24	136.906	0	0	0	43.5	4.02083	0	6.88542	4.80208	0	1.3125	Healthy
592	0	0	0	114.516	0	0	0	142.581	139.419	0	0	0	0	7.45161	0	0	0	0	0	Healthy
593	0	0	0	115.006	0	0	0	138.834	138.11	2.02454	0	0	20.2393	72.6626	0	0	18.6564	0	0	Healthy
594	0	0	0	123.956	0	0	0	110.221	126.456	0	0	0	85.25	0	0	21.8529	0	0	109.941	Healthy
595	0	0	0	104.494	0	0	0	114.621	124.195	0	0	0	0	0	0	0	75.0575	0	0	Healthy
596	0	0	0	153.794	112.191	0	0	100.191	123.338	104.632	0	147.574	139.956	0	0	70.8971	126.441	0	73.5	Healthy
597	0	0	0	124.024	33.6347	0	0	114.15	123.671	121.641	0	86.012	122.407	0	0	49.2754	107.838	0	59.6647	Healthy
598	0	0	0	137.681	137.176	0	0	120.352	120.011	140.451	0	141	160.418	3.96703	0	76.2857	112.011	0	40.6374	Healthy
599	0	0	0	158.887	71.713	0	0	123.2	136.104	0	0	142.635	127.513	0	0	59.3565	24.287	0	86.3913	Healthy
600	54.9394	141.333	98.1515	143.273	96.2424	179.818	0	166.788	175.788	16.1515	20.2121	85.2424	162.03	0	0	41.3939	0	0	116.697	Healthy
601	90.4603	133.397	110.873	187	14.9841	84.1587	0	203.111	206.444	22.7937	43.2857	0	226.333	0	0	115.492	0	0	108.873	Healthy
602	90.8667	119.133	88.3333	157.067	0	131.967	0	178.633	177.967	89.0667	53.6	0	179.133	0	0	101.767	0	0	84.9	Healthy
603	38.1373	79.6863	52.1961	149.373	21.0392	45.4314	0	178.431	185.333	0	58.1373	24.098	205.706	0	0	115.667	0	0	206.745	Healthy
604	33.4157	112.27	107.899	149.303	78.2472	70.5843	0	153.955	171.573	0	47.809	22.7865	181.258	0	0	103.775	0	0	204.539	Healthy
605	46.1868	107.099	85.4286	134.264	70.9231	70.3187	0	151.901	158.11	0	32.022	0	166.67	0	0	85.8901	0	0	174.11	Healthy
606	43.84	109.6	105.58	165.5	0	68.96	0	147.1	149.92	6.94	15.04	0	194.78	117.48	0	99.8	0	0	146.24	Healthy
607	6.47826	50.4348	77.6522	132.565	75.1304	3.26087	0	128.87	142.565	0	0	0	131.087	0	0	71.6957	0	53.6522	137.87	Healthy
608	12.4957	116.222	71.1709	159.778	0	106.41	0	146.333	151.444	0	0	0	121.479	0	0	51.9829	0	0	100.821	Healthy
609	0	2.73684	56.8421	107.105	0	0	0	152.026	150.421	0	0	0	95.6316	0	0	0	0	0	69.8684	Healthy
610	0	58.383	0	127.979	0	114.298	0	162.17	159.723	0	0	0	158.277	0	0	86.0213	0	0	68.6383	Healthy
611	0	0	0	55.3929	0	24	0	143.518	153.304	0	0	0	91.8036	0	0	40.2679	0	0	35.125	Healthy
612	0	0	0	0	0	0	0	127.675	144.3	0	0	0	69.35	94.975	0	53.525	98.7	0	0	Healthy
613	0	0	6.83333	97.9583	0	0	0	146.604	152.5	0	0	0	28.7708	0	0	0	0	0	22.3333	Healthy
614	0	50.757	50.6449	128.514	0	0	0	143.495	152.056	0	0	0	49.6075	0	0	0	0	0	75.0748	Healthy
615	0	0	0	48.7262	0	0	0	141.607	142.274	0	0	0	5.05952	0	0	0	0	0	0	Healthy
616	0	0	0	111.677	0	0	0	149.645	151.387	0	0	0	0	0	0	3.48387	0	0	0	Healthy
617	0	0	0	109.917	0	0	0	132.208	141.806	0	0	0	1.23611	5.22222	0	0	0	0	0	Healthy
618	0	0	0	137.045	0	0	0	140.818	142.955	0	0	0	125.5	14.6364	0	54.3636	0	0	9.27273	Healthy
619	0	0	0	110.455	0	0	0	118.364	128.818	20.3182	0	0	0	32.8636	0	0	87.2727	0	0	Healthy
620	0	0	0	108.557	0	0	0	111.113	115.041	0	0	0	0	0	0	0	88.8557	0	0	Healthy
621	0	0	0	137.923	126.949	0	0	112.462	124.897	57.3077	0	120.718	123.154	0	0	24.1795	68.8462	0	0	Healthy
622	0	0	0	110.447	141.404	0	0	109.777	118.34	126.532	0	73.8191	92.8723	0	0	30.0426	170.043	0	12.0426	Healthy
623	0	0	0	145.437	104.451	0	0	123.099	131.183	0	0	150.127	98.7183	0	0	52.9437	73.2113	0	49.9296	Healthy
624	0	0	0	152.845	19.7324	0	0	121.254	125.958	0	0	112.239	58.4789	0	0	0	8.6338	0	55.8028	Healthy
625	106.561	130.976	107.073	196.585	53.7561	89.9024	0	196.439	194.293	145.951	59.5366	0	207.659	5.58537	0	123.415	0	0	118.707	Healthy
626	13.9085	70.8099	13.7746	144.535	7.5	63.0141	0	153.387	155.049	1.14789	46.2465	0	177.93	0	0	96.1127	0	36.3662	185.69	Healthy
627	29.9762	146.524	137	161.929	0	61.1905	0	156.119	164.286	0	11.881	0	190.214	0	0	101.714	0	0	192.476	Healthy
628	39.3412	70.3412	76.2353	137.165	0	2.98824	0	129.588	131.447	0	0	0	171.306	0	0	92.2471	0	0	93.2235	Healthy
629	17.8636	108.295	54.9545	108.545	0	73.5227	0	165.591	169.977	0	0	0	190.568	0	0	92.3636	0	0	125.523	Healthy
630	117	92.5294	93.2157	159	0	90.5098	0	142.902	148.451	0	55.8824	28.8627	145.569	41.098	0	79.4118	0	0	152.902	Healthy
631	58.8718	88.7821	43.0256	142.987	0	141.115	0	158.179	164.346	0	32.6026	0	183.449	20.1795	0	83.4359	0	0	169.282	Healthy
632	5.76471	54.098	85.6275	135.098	0	35.5098	0	144.804	155.353	159.706	8.5098	0	178.588	0	0	86.2353	0	0	82.9412	Healthy
633	96.9531	31.4844	3.84375	123.984	0	0	0	172.391	176.438	0	0	0	193.359	0	0	78.6875	0	0	75.5938	Healthy
634	72.6023	16.0114	28.2273	119.898	0	0	0	184.932	195.045	0	0	0	149.045	13.8068	0	57.1705	0	0	78.3295	Healthy
635	74.0208	48.6042	41.25	122.833	0	0	0	187.75	185.75	0	0	0	144.458	0	0	68.0417	0	0	79.25	Healthy
636	57.4098	70.8525	106.475	142.508	0	0	0	172.885	177.541	0	0	0	148.279	0	0	58.5574	0	0	67.9344	Healthy
637	91.6531	11.6939	14.6531	118.408	0	0	0	188.347	194.939	0	0	0	172.041	0	0	81.0408	0	0	69.898	Healthy
638	73.1622	2.81081	0	121.378	0	0	0	191.595	198.838	0	0	0	175.297	0	0	75.3243	0	0	76.7297	Healthy
639	81.4079	20.4868	0	115.461	0	41.9211	0	165.987	167.566	0	0	0	158.829	45.7632	0	67.5	0	0	80.0395	Healthy
640	0	0	0	0	0	0	0	105.483	125.759	143.897	0	0	83.7241	115.31	0	40.7586	147.207	0	0	Healthy
641	0	0	10.1398	93.7204	0	0	0	153.065	163.172	0	0	0	90.4731	0	0	46.3011	0	0	60.4731	Healthy
642	0	0	0	26.4889	0	0	0	136.533	144.667	0	0	0	0	0	0	0	0	0	0	Healthy
643	0	0	0	111.295	0	0	0	106.841	113.75	0	0	0	1.93182	7.90909	0	0	0	0	0	Healthy
644	0	0	0	122.718	0	0	0	130.487	140.859	0	0	0	97.9231	194.154	0	13.0769	0	0	0	Healthy
645	0	0	0	111.704	0	0	0	120.796	123.981	130.102	0	0	100.269	129.009	0	53.0463	81.9167	0	0	Healthy
646	0	0	0	109.657	0	4.9403	0	132.388	135.97	0	0	0	61.4328	137.91	0	0	0	0	0	Healthy
647	0	0	0	107.734	0	0	0	128.34	129.213	19.1702	0	0	0	46.3723	0	0	29.8723	0	0	Healthy
648	48.3158	123.811	119.276	165.57	61.9167	70.7325	0	196.785	200.548	60.4079	21.3333	25.0132	178.925	0	0	84.1491	0	0	75.3158	Healthy
649	54.3178	93.4019	63.3551	148.607	0	35.0467	0	170.514	172.402	55.972	20.1308	0	185.336	0	0	80.3925	0	0	84.1495	Healthy
650	56.1303	82.0651	58.9349	118.732	0	75.6743	0	173.72	180.031	0	4.12261	0	146.885	0	0	64.3142	0	54.2414	120.755	Healthy
651	0	51.3824	11.1471	60.6471	0	0	0	119.618	128.412	0	0	0	143.706	0	0	57.1471	0	7.5	142.588	Healthy
652	11.8	115	74.9111	183.467	0	83.7556	0	177.289	179.511	0	0	0	175.978	12.6222	0	85.1778	0	76.3556	121.978	Healthy
653	135.818	82.4318	44.0227	139.045	0	53.7273	0	203.705	211.273	122.682	61.5455	0	197.909	0	0	84.8409	0	0	86.6591	Healthy
654	80.4706	129.106	103.812	176.588	8.68235	82.2824	0	207.176	216.259	137.824	60.4235	10.8824	217.106	0	0	108.965	0	0	104.929	Healthy
655	51.2713	102.054	78.0078	148.248	0	132.457	0	151.054	160.333	0	22.1008	0	167.589	0	0	74.4419	0	0	115.713	Healthy
656	0	0	0	133.515	0	10.3636	0	143.424	150.455	170.152	32.1212	0	152	2.75758	0	60.6667	0	0	18.7273	Healthy
657	58.74	108.42	42.78	176.28	0	151.42	0	120.34	125.5	0	0	0	190.62	0	0	79	0	0	85.52	Healthy
658	53.2692	4	0	56.3077	0	0	0	176.115	187.231	0	0	0	133.192	0	0	69	0	0	55	Healthy
659	100.042	43.75	0	98.3333	0	0	0	193.792	205.042	0	0	0	173.792	0	0	76.7917	0	0	98.375	Healthy
660	66.1842	38.6842	6.34211	116.947	0	0	0	202.658	213	0	0	0	176.895	11.0526	0	75.6579	0	0	50.7105	Healthy
661	71.6829	17.4634	4.7561	118.78	0	56.6098	0	200.439	207.805	0	0	0	144.073	0	0	70.7317	0	0	71.8049	Healthy
662	65.625	13.375	0	103.203	0	0	0	173.25	177.672	0	0	0	147.547	0	0	65.125	0	0	61.7656	Healthy
663	59.7045	56.2045	26.5455	130.205	0	58.5	0	187.568	192.227	0	0	0	150.591	0	3.77273	49.2273	0	0	0	Healthy
664	89.1912	0	0	133.25	0	1.10294	0	169.471	190.412	0	0	0	183.132	0	0	98.3382	0	0	77.8088	Healthy
665	14.1765	10.8529	33.6176	113.147	0	0	0	154.676	165.647	0	0	0	98.2059	0	0	6.52941	0	0	91.1471	Healthy
666	0	0	0	91.1308	0	5.85047	0	155.514	158.533	5.75701	0	0	128.607	0	0	54.5327	0	0	7.99065	Healthy
667	0	0	0	0	0	0	0	139.222	140.194	169.806	0	0	88.037	55.7037	0	39.6296	83.6296	0	0	Healthy
668	0	0	0	113.677	0	0	0	139.134	142.598	0	0	0	32.378	74.5591	0	0	6.14961	0	0	Healthy
669	0	0	0	104.472	0	41.0556	0	123.722	132.167	0	0	0	0	9.77778	0	0	0	0	0	Healthy
670	0	0	0	140.741	107.395	0	0	129.21	134.778	17.2654	0	87.1111	161.204	0	0	80.716	38.9753	0	23.6173	Healthy
671	0	0	0	174.059	173.706	0	0	112.059	129.147	120.324	0	155.765	184.088	0	0	88.3824	121.088	0	120.235	Healthy
672	0	0	0	152.547	83.5067	0	0	120.787	134.04	0	0	123.107	115.973	0	0	59.48	69.7333	0	64.3333	Healthy
673	92.2031	155.883	143.672	177.492	59.9375	97.5703	0	160.359	163.898	135.219	51.5469	50.8281	182.445	0	0	99.125	0	0	135.094	Healthy
674	80.5862	90.8276	65.3621	169.362	102.81	131.31	0	160.793	165.707	69.6034	59.431	0	181.603	0	0	75.6724	0	0	190.19	Healthy
675	86.4725	135.626	108.473	191.264	119.516	99.2527	0	155.231	167.253	0	77.4945	0	208.736	0	0	118.791	0	0	206.989	Healthy
676	73.125	180.625	74.2812	146.75	0	203.188	0	157.562	162.75	0	0	0	146.906	0	0	73.2812	0	0	174.312	Healthy
677	8.39394	42.2879	79.5	132.5	0	28.7576	0	144.561	151.909	0	8.39394	0	99.9242	0	0	35.3788	0	0	140.818	Healthy
678	6.46725	49.9389	24.3319	124.917	0	16.1834	0	150.878	156.865	23.9869	16.4629	0	158.092	0	0	71.6507	0	0	117.803	Healthy
679	99.1111	9.71605	0	56.358	0	0	0	117.457	131.259	0	0	0	174.481	0	0	83.6543	0	0	61.8519	Healthy
680	78.7097	37.129	18.9194	107.468	0	0	0	172.161	182.306	0	0	0	151.048	0	0	69.0484	0	0	106.339	Healthy
681	100	46.5082	8.40984	110.23	0	0	0	187.492	194.033	0	0	0	180.754	0	0	76.082	0	0	99.2295	Healthy
682	57.1923	83.9808	77.6538	138.769	0	0	0	178.135	185.365	0	0	0	158.462	0	0	81.4808	0	0	43.6154	Healthy
683	67.8571	9.54286	0	114.514	0	0	0	188.4	188.429	0	0	0	174.543	0	0	84.1714	0	0	81.7429	Healthy
684	108.324	35.6618	0	149.985	0	117.618	0	171.985	172.529	0	0	0	160.5	60.4559	0	73.7206	0	0	47.7206	Healthy
685	0	11.7313	0	111.91	0	79.9403	0	138.694	149.403	0	0	0	62.9328	0	0	3.62687	0	0	66.5597	Healthy
686	0	6.27778	0	107.25	0	40.4444	0	143.75	154.139	0	0	0	94.1111	0	0	46	0	0	44.7778	Healthy
687	0	0	0	87.3409	0	0	0	141.909	148.227	50.25	0	0	102.432	2.90909	0	0	0	0	0	Healthy
688	0	0	0	36.7864	0	0	0	118.485	123.961	5.3301	0	0	96.7184	0	0	35.0097	60.1845	0	2.76699	Healthy
689	0	59.4773	65.9545	119.727	0	79.2727	0	140.159	146.591	0	51.2045	0	124.023	0	0	26.1364	0	0	59.2273	Healthy
690	0	0	0	0	0	0	0	137.629	150.677	0	0	0	43.5	0	0	2.54839	0	0	60.7742	Healthy
691	0	0	28.4419	117.674	0	19.0698	0	144.605	136.581	0	0	0	27.0698	0	0	0	0	0	55.6512	Healthy
692	0	0	0	110.716	0	0	0	123.806	130.672	0	0	0	0	60.0746	0	0	93.0597	0	0	Healthy
693	0	0	0	126.467	42.2815	0	0	119.444	126.126	133.415	0	0	42.4667	91.6296	0	18.3037	81.3185	0	0	Healthy
694	0	0	0	116.696	0	2.63768	0	123.884	134.58	0	0	0	0	1.46377	0	0	0	0	0	Healthy
695	0	0	0	150.286	147.989	0	0	57.7143	116.989	133.703	0	98.7363	146.637	0	0	73.5934	148.824	0	62.8462	Healthy
696	0	0	0	145.881	149.137	0	0	122.363	126.089	10.619	0	105.137	136.613	0	0	43.1905	94.625	0	0	Healthy
697	0	0	0	152.81	7.21429	0	0	124.048	136.119	0	0	133.476	151.643	0	0	81.5952	78.381	0	94.2381	Healthy
698	99.1196	120.033	122.315	188.739	0	23.587	0	198.565	206.37	93.0217	63.3696	0	185.88	0	25.8804	102	0	0	89.5217	Healthy
699	84.0435	165.391	78.2609	165.717	0	183.87	0	208.087	209.587	11.3043	41.8696	0	208.217	0	0	112.935	0	0	57.5	Healthy
700	0	37.6102	14.5424	93.5424	0	0	0	138.949	153.949	0	0	0	136.915	0	0	51.9322	0	0	177.915	Healthy
701	109.866	87.4776	91.6269	145.761	0	56.0299	0	180.567	190.373	90.3582	52.8358	0	177.851	0	0	91.0448	0	0	128.358	Healthy
702	74.913	129.043	51.6087	168.217	79	144.348	0	195.217	189.435	22.4783	11.087	32.5217	199.87	0	0	75.7391	0	0	130.783	Healthy
703	109.841	68.2222	71.127	139.587	109.333	79.3016	0	167.175	173.254	129.778	45.9365	38.4921	193.603	0	0	93.3175	0	0	98.8413	Healthy
704	71.5333	125.667	102.6	193.367	34.1333	142.167	0	188.367	195.8	49.2333	55.4667	0	180.433	0	0	97.6667	0	0	138.033	Healthy
705	8.75	95.5227	84.3182	179.523	53.5682	98.3409	0	207.886	211.432	0	49.1136	0	188.386	0	0	86.5455	0	0	146.705	Healthy
706	52.641	104.231	71.5641	180.231	0	156.333	0	173.872	191.41	18.5897	59.6667	6.97436	206.282	0	0	110.667	0	0	97.9487	Healthy
707	98.5135	145.676	144.162	151.811	169.108	125.108	0	170	184.027	128.162	66.1622	99.2973	193.892	0	0	121.541	0	0	137.946	Healthy
708	37.2857	139.943	70.6286	154.143	45.3143	115.914	0	186.286	199.971	66.7143	59.4286	26.1429	212.6	0	0	98.0571	0	0	149.543	Healthy
709	13.3955	163.284	130.627	171.224	0	86.7463	0	170.313	176.075	0	54.2836	0	186.91	0	7.36567	106.388	0	0	166.351	Healthy
710	4.17241	98.681	94.3966	141.905	0	33.8017	0	165.353	166.345	0	13.8966	0	137.284	0	0	56.4138	0	0	180.06	Healthy
711	21.7194	111.676	137.302	170.05	100.561	90.9209	0	152.496	163.41	0	72.1511	86.4029	170.173	49.518	0	99.8777	0	0	150.281	Healthy
712	38.4776	68.5075	60.0448	128.985	0	48.9701	0	161.597	166.373	0	0	0	132.358	0	0	47.7463	0	0	122.94	Healthy
713	68.28	48.4	50.68	93.92	0	56.84	0	152.64	160.96	0	0	0	126.36	0	0	49.84	0	0	31.8	Healthy
714	58.9245	13.4151	9.75472	107.34	0	0	0	171.981	192.623	0	0	0	148.66	0	0	74.5283	0	0	68.3019	Healthy
715	96.6667	56.6768	43.3333	136.495	0	0	0	192.182	198.515	0	0	0	151.202	0	0	54.5758	0	0	56.2525	Healthy
716	56.2444	43.2444	84.7111	140.2	0	0	0	179.822	185.267	0	0	0	160.244	0	0	68.8444	0	0	64.1111	Healthy
717	58.2222	16.8889	11.1667	107.639	0	27.1389	0	179.972	189.861	0	0	0	154.444	0	11.8056	54.7222	0	0	7.41667	Healthy
718	0	0	0	120.774	0	16.871	0	142.806	149.355	0	0	0	131.419	0	0	49.0323	0	0	83.129	Healthy
719	0	0	0	0	0	0	0	118.551	127.082	0	0	0	109.694	98.102	0	56.8776	101.02	0	0	Healthy
720	0	0	0	124.175	0	0	0	124.351	131.088	0	0	0	67.2982	0	0	14.9825	0	0	36.1579	Healthy
721	0	0	0	101.795	0	0	0	137.773	136	0	0	0	49.9091	93.7727	0	16.4545	0	0	0	Healthy
722	0	0	0	128.333	0	0	0	72	96.8095	0	0	0	0	0	0	0	0	0	38.7143	Healthy
723	78.9357	132.25	93.1143	196.071	86.6714	106.357	0	212.779	216.579	93.55	68.3214	36.8286	220.143	0	0	122.986	0	0	161.15	Healthy
724	82.2527	188.791	176.341	207.341	127.549	117.945	0	189.824	197.681	147.769	77.4945	75.4066	226.341	38.1758	0	130.044	0	0	126.56	Healthy
725	61.3261	118.913	87.6304	174.261	13.1957	120.543	0	177.413	182.022	106	56.6522	53.587	203.565	27.8913	0	104.261	0	0	137	Healthy
726	27.7568	112.892	51.7568	149.432	58.2973	84.4865	0	168.27	180.568	15.3784	50.7568	0	189.108	0	0	96.8649	0	0	192.243	Healthy
727	78.623	161.393	123.754	142.492	71.3279	176.049	0	154.984	166.541	56.6885	55.3443	59.7541	162.705	1.4918	0	88.7541	0	0	112.033	Healthy
728	57.5116	75.6279	57.3256	147.744	0	58.3488	0	152.907	165.651	0	47.4651	58.186	198.326	180.977	0	100.581	0	0	217.488	Healthy
729	57.619	110.786	67.7202	164.292	0	91.8869	0	137.982	143.381	0	0	0	181.048	0	0	93.1369	0	55.7321	129.173	Healthy
730	46.1	95.3667	78.85	155.092	0	11.725	0	131.05	138.192	0	0	0	182.55	0	0	80.6333	0	0	99.9667	Healthy
731	6.57754	88.7166	66.9947	170.289	0	108.936	0	144.893	152.877	17.2727	0	0	136.85	1.14973	0	58.1123	0	0	91.2727	Healthy
732	66.5417	77.5208	95.25	134.385	0	0	0	164.073	173.271	0	0	0	136.365	0	0	54.1562	0	0	58.9167	Healthy
733	35.15	0	0	123.75	0	0	0	201.2	201.075	0	0	0	160.75	0	0	49.15	0	0	80.525	Healthy
734	122.619	43.9206	48.8413	161.159	0	79.0317	0	181.175	184.873	0	0	0	160.159	0	0	76.0635	0	0	28.3175	Healthy
735	0	0	0	127.864	0	3.40909	0	146.682	149.5	0	0	0	151.5	0	0	94.4091	0	0	99.3636	Healthy
736	0	0	0	3.15278	0	0	0	138.917	140.389	0	0	0	45.5139	60.2014	0	20.4792	3.10417	0	0	Healthy
737	0	0	0	132.85	0	0	0	127.3	120.15	0	0	0	0	69.35	0	41.25	0	0	0	Healthy
738	0	0	0	109.589	0	0	0	130.089	141.036	0	0	0	0	45.9286	0	0	0	0	0	Healthy
739	0	0	0	120.875	39.55	0	0	119.15	120.737	161.325	0	0	82.75	46.2625	0	28.4875	95.4125	0	0	Healthy
740	0	0	0	107.643	0	0	0	117.161	124.277	0	0	0	0	52.7589	0	0	72.5804	0	0	Healthy
741	0	0	0	112.062	0	0	0	122.219	127.281	8.96875	0	0	0	72.9688	0	0	15.5312	0	0	Healthy
742	0	0	0	131.07	74.2958	0	0	83.4225	85.4014	70.6127	0	55.8803	96.0211	0	0	41.4085	153.239	0	67.8521	Healthy
743	0	0	0	132.275	135.35	0	0	127.5	130.125	0	0	113.225	104.925	0	0	55.675	58.725	0	0	Healthy
744	0	38.0857	8.28571	54.5143	0	0	0	110.8	113.8	0	0	0	109.857	0	0	46.2	0	0	121.371	Healthy
745	60.0408	148.653	125.592	177.551	185.653	94.3878	0	188.184	201.224	54.5102	55.449	0	217.224	0	0	122.633	0	0	111.551	Healthy
746	71.093	150.244	108.884	180.988	0	121.872	0	161.93	169.314	75.5581	53.1047	0	199.023	0	0	114.791	0	0	170.674	Healthy
747	79.913	187.087	81.2826	206.043	2.73913	197.543	0	180.935	188.783	4.06522	62.9565	0	224.804	0	0	119.609	0	0	161.587	Healthy
748	82.3443	121.115	80.8852	149.607	0	132.803	0	143	154.607	0	2.2459	0	138	0	0	59.1311	0	4.91803	122.803	Healthy
749	57.32	10.92	0	80.48	0	0	0	116.68	128.5	0	0	0	194.62	0	0	78.98	0	0	75.84	Healthy
750	84.7818	0	0	106.455	0	0	0	167.927	179.145	0	0	0	131.291	0	0	49.8727	0	0	69.3091	Healthy
751	61.1111	12.6296	0	123.148	0	0	0	182.963	187.148	0	0	0	189.963	0	0	110.259	0	0	84.2593	Healthy
752	77.2812	54.0625	41.4062	120.516	0	2.82812	0	164.219	166.672	0	0	0	130.328	0	0	44.2812	0	0	91.0625	Healthy
753	0	0	0	106.578	0	0	0	132.529	145.608	0	0	0	0	0	0	0	0	0	71.5392	Healthy
754	0	0	0	113.853	0	0	0	124.088	129.294	0	0	0	54.7353	36.2353	0	0	0	0	0	Healthy
755	0	0	0	94.7095	0	0	0	122.541	128.48	0	0	0	0	36.7162	0	0	85.0541	0	0	Healthy
756	0	0	0	96.9	1.71818	0	0	130.909	130.873	35.5455	0	0	0	73.1182	0	0	31.1909	0	0	Healthy
757	0	0	0	113.477	23.9266	0	0	128.954	132.56	6.41284	0	0	0	74.6239	0	0	14.0459	0	0	Healthy
758	0	0	0	121.438	0	0	0	33.1161	76.8571	0	0	51.7589	88.8036	0	0	37.2054	138.812	0	66.2054	Healthy
759	0	0	0	111.977	30.6172	0	0	95.4531	98.1719	0	0	86.7578	104.75	0	0	48.2891	132.336	0	46.7188	Healthy
760	0	0	0	176.934	120.605	0	0	124.776	133.368	0	0	191.342	117.605	0	0	59.7895	42.9079	0	79.0658	Healthy
761	71.4109	116.605	99.2558	160.86	0	40.4341	0	211.605	217.147	75.2558	53.1705	0	196.535	0	0	110.767	0	0	67.4806	Healthy
762	122.536	84.8929	85.6071	138	29.7143	103.179	0	187.571	183.036	168.786	43.1786	0	164.179	0	0	83.7857	0	0	129.464	Healthy
763	0	46.8246	4.31579	100.333	0	21.7193	0	151.105	153.158	0	0	0	131.789	0	0	62.6316	0	84.6667	116.175	Healthy
764	71.2571	124.6	124.114	186.286	126.286	144.286	43.2	185.857	191.914	141.314	51.0857	69.8571	215.571	0	0	96.1143	0	0	146.2	Healthy
765	54.875	149.979	84.9167	199.167	0	126.042	0	172	171.5	89.7708	54.5625	0	191.812	0	0	104.854	0	0	105.542	Healthy
766	66.5429	127.6	90.1429	197.743	153	180.286	0	170.971	182.714	76.0286	61.4286	0	184.571	0	0	93.0286	0	0	169.343	Healthy
767	61.2821	93.9487	122.718	175	122.333	152.205	0	164.231	168.077	92.8462	63.8462	90.5641	206.282	0	0	111.795	0	0	179.974	Healthy
768	38.8452	99.7976	84.4762	164.536	0	93.0595	0	160.56	162.274	0	26.9762	0	188.905	0	0	85.75	0	0	106.143	Healthy
769	30.4079	114.724	76.2961	150.362	0	88.1842	0	131.447	134.224	0	0	0	177.013	0	0	89.2829	0	0	108.421	Healthy
770	0	122.484	94.2	157.284	0	17.8526	0	151.874	156.789	0	29.8947	0	141.579	0	0	65.2737	0	0	150.358	Healthy
771	74.5763	122.102	122.831	155.051	0	68.7627	0	148.915	158.847	0	0	0	189.508	0	0	111.695	0	0	169.508	Healthy
772	62	76.0612	127.122	162.98	0	49.1429	0	130.408	138.306	0	0	0	95.3878	0	0	46.4082	0	20.7959	115.653	Healthy
773	20.6286	91.4857	83.2	154.014	5.72857	41.7143	0	151.557	153.957	0	0	0	101.043	0	0	48.5714	0	150.129	154.271	Healthy
774	57.564	120.366	45.9535	127.32	0.511628	41.8547	0	158.674	168.674	0	0	0	137.122	0	0	75.936	0	0	120.203	Healthy
775	34.621	61.2742	48.3226	152.008	0	0	0	155.863	161.242	0	13.7742	0	130.46	0	0	57.7258	0	0	139.976	Healthy
776	0	137.044	166.941	202.441	0	38.1029	0	126.25	139.015	0	6.75	0	128.985	46.6471	0	58.75	0	0	76.2794	Healthy
777	59.72	11.76	0	121.06	0	0	0	191.7	196.2	0	0	0	173.18	0	0	78.22	0	0	77.4	Healthy
778	75.48	14.32	0	103.5	0	0	0	170.04	178.52	0	0	0	141.94	0	0	62.74	0	0	99.62	Healthy
779	58.6	44.9429	24.9714	122.771	0	0	0	180.771	193.314	0	0	0	140.343	0	0	64.6571	0	0	62.9714	Healthy
780	79.1143	91.5429	64.1143	133.514	0	74.4571	0	176.171	181.571	0	0	0	166.257	0	11.7429	84.8857	0	0	56.1143	Healthy
781	73.8846	60.7308	33.9808	139.865	0	0	0	165.654	172.327	0	0	0	169.827	0	0	73.3462	0	0	117.385	Healthy
782	0	22.8286	75.3714	155.743	0	0	0	158.8	160.286	0	0	0	109.057	0	0	37.2857	0	0	86.8571	Healthy
783	0	0	24.5962	88.0962	0	0	0	143.577	155.462	0	0	0	57.4038	0	0	13.6346	0	0	90.3462	Healthy
784	0	5.76	2.12	123.82	0	2.36	0	154.3	154.7	0	0	0	123.78	0	0	34.06	0	0	82.36	Healthy
785	0	16.8182	25.5682	137.068	0	0	0	128.795	136.909	0	0	0	95.6591	0	0	31.8182	0	0	51.8182	Healthy
786	0	0	0	97.2585	0	0	0	121.049	129.376	0	0	0	0	25.1902	0	0	14.9902	0	0	Healthy
787	0	0	0	142.789	144.901	0	0	127.761	130.775	157.07	0	111.465	139.732	0	0	64.2254	87.6901	0	0	Healthy
788	0	0	0	119.911	161.911	0	0	116.978	125.844	0	0	85.0222	128	5.53333	0	46.8	6.6	0	0	Healthy
789	0	0	0	109.595	55.4775	0	0	77.036	102.703	0	0	76.2613	145.468	0	0	71.6847	115.432	0	13.5856	Healthy
790	102.325	125.013	70.8052	150.766	0	150.987	0	211.714	211.442	76.8182	42.1688	0	216.416	0	0	113.091	0	0	82.026	Healthy
791	53.5149	134.822	107.02	142.426	0	67.9109	0	163.594	164.149	22.6436	52.6931	0	173.644	0	0	100.277	0	0	89.5248	Healthy
792	35.3827	130.741	119.617	185.494	0	56.6543	0	159.741	165.58	9	10.321	0	188.815	0	0	77.8765	0	0	113.296	Healthy
793	91.3654	162.5	103.308	193.25	5.26923	157.712	0	164.019	170.538	157.577	36.1731	35.5385	213.365	0	0	108.058	0	0	93.5769	Healthy
794	105.197	179.076	109.697	193.712	140.045	212.455	0	196.348	196.985	169.061	72.9697	46.1364	229.773	0	0	125.758	0	0	128.606	Healthy
795	41.1304	110.928	127.464	158.681	102.072	129.899	0	176.87	184.681	77.7681	57.1449	99.1594	185.522	0	0	83.4783	0	0	167.826	Healthy
796	0	66.3333	57.4023	122.184	59.4483	52.6437	0	149.575	161.391	0	4.90805	63.6552	168.92	0	0	86.7701	0	0	153.264	Healthy
797	62.5702	160.623	138.947	149.649	0	54.8947	0	164.333	171.009	0	42.0439	0	188.132	0	1.27193	97.1667	0	0	123.175	Healthy
798	118.077	112.256	66.3846	184.103	0	167.385	0	159.846	160.564	0	66.1538	0	185.205	0	0	80.6667	0	5.79487	166.949	Healthy
799	62.2059	84.3529	50.8529	138.059	0	111.588	0	151.471	146.441	0	0	0	141.941	0	0	73.4706	0	0	136.118	Healthy
800	36.7	114.975	97.5	167.35	0	0	0	215.625	212.6	0	33.05	0	213.2	0	0	118.875	0	0	93.275	Healthy
801	86.0476	39.1429	17.5238	120	0	0	0	176.19	185.405	0	0	0	131.5	0	0	41.4048	0	0	65.3333	Healthy
802	0	0	0	129.423	0	0	0	157.462	156.462	0	0	0	92.6154	0	0	89.1538	0	0	84.9615	Healthy
803	0	34.5257	6.50286	45.8114	0	0	0	138.366	145.417	92.9429	43.44	0	84.3371	5.06286	0	41.3429	30.32	0	0	Healthy
804	0	0	20.6757	134.324	0	5.62162	0	152.757	162.189	0	0	0	117.514	0	0	15.7568	0	0	66.6216	Healthy
805	0	0	0	129.5	0	0	0	152.786	160.107	0	0	0	162	0	0	72.5714	0	0	70.6429	Healthy
806	0	0	0	104.669	0	0.533784	0	137.764	144.399	0	0	0	53.9662	61.973	0	30.8716	0	0	0	Healthy
807	0	0	0	121.968	0	0	0	112.489	120.915	29.7021	0	0	0	0.968085	0	0	99.3404	0	0	Healthy
808	0	0	0	120.549	36.033	0	0	120.253	121.407	101.989	0	0	89.8681	5.46154	0	15.2857	74.9231	0	0	Healthy
809	0	0	0	126.296	0	0	0	13.3827	65.5185	9.55556	0	82.8272	180.111	0	0	84.5185	96.4568	0	74.3951	Healthy
810	0	0	0	0	0	0	0	118.582	116.836	0	0	1.62687	0	0	0	0	0	0	0	Healthy
811	0	0	0	0	0	0	0	54.1392	57.2658	0	0	13.8861	0	0	0	0	0	0	0	Healthy
812	0	0	0	111.151	0	0	0	123.277	122.983	0	0	47.4286	1.05882	0	0	0	0	0	1.39496	Healthy
813	67.6757	141.595	61.8378	155.73	0	153.081	0	169.027	175.108	45.7838	3.83784	0	210	0	0	93.1351	0	46.4324	81.5135	Healthy
814	97.2353	182.49	139.569	196.824	0	92.4314	0	194.216	202.275	151.314	56.098	0	226.745	0	0	126.176	0	0	70.9216	Healthy
815	3.36842	169.842	98.9368	154.832	84.8211	164.842	0	165.474	174.537	0	3.42105	10.8	153.842	0	0	81.2842	0	0	95.6211	Healthy
816	39.0278	150.889	68.6389	194.528	0	107.778	0	180.917	194.222	126.944	95.0833	0	223.361	0	0	91.3333	0	0	161	Healthy
817	90.4231	143.038	140.788	184.327	132.442	123.712	0	181.212	186.038	147.942	57.0192	85.8077	200.058	0	0	103	0	0	119.481	Healthy
818	2.07353	88.25	56.3824	174.132	0	80.7353	0	172.676	170.103	0	63.0294	0	204.985	0	0	108.162	0	0	174.765	Healthy
819	44.0127	125.809	93.4777	156.599	6.02548	120.236	0	154.745	162.981	0	4.52229	2.18471	166.548	0	0	77.5223	0	0	127.739	Healthy
820	6.89062	67.1562	26.7188	140.312	0	37.2656	0	150.672	158.578	0	0	0	146.25	0	0	79.2812	0	0	94.1719	Healthy
821	101.207	85.4023	38.2414	134.057	0	88.5977	0	161.598	158.851	0	0	0	166.77	11.2069	0	74.8161	0	0	95.4943	Healthy
822	78.161	15.0085	0	63.2288	0	3.38983	0	140.924	145.754	0	0	0	161.297	0	0	66.2203	0	0	86.5085	Healthy
823	85.5	0	32.5	97.1154	0	0	0	166.038	174.115	0	0	0	135.192	0	0	60.2308	0	0	75	Healthy
824	78.6	9.2	10.325	105.8	0	0	0	194.3	201.975	0	0	0	140.75	0	0	70.45	0	0	65.7	Healthy
825	73.1875	0	0	135.969	0	0	0	191.781	197.469	0	5	0	174.219	0	0	61.2812	0	0	84.5625	Healthy
826	0	66.5753	43.1233	131.096	0	27.6986	0	163.986	167.151	0	42.3014	0	110.767	0	0	49.2603	0	0	63.7534	Healthy
827	0	0	0	0	0	21.7778	0	119.991	123.435	66.2037	0	0	54.1019	1.98148	0	4.23148	120.111	0	0	Healthy
828	0	0	0	77.2694	0	61.6736	0	143.119	149.845	0	0	0	13.6477	2.01554	0	0.559585	0	0	36.0777	Healthy
829	0	19.322	18.1356	129.119	0	74.7797	0	146.678	142.322	0	0	0	104.339	0	0	16.1186	0	0	55.678	Healthy
830	0	0	0	96.5	0	0	0	114.7	107.8	0	0	0	0	0	0	0	0	0	82.9667	Healthy
831	0	0	0	106.259	0	0	0	120.576	126.471	0	0	0	0	93.0941	0	0	89.7529	0	0	Healthy
832	0	0	0	96.6216	0	0	0	125.622	130.432	0	0	0	0	81.5676	0	0	5.08108	0	0	Healthy
833	0	0	0	142.583	103.033	0	0	119.767	122.483	180.717	0	63.95	176.683	0	0	77.1	103.233	0	0	Healthy
834	0	0	0	145.305	144.87	0	0	115.831	125.384	14.6441	0	119.339	136.04	0	0	71.2599	74.0282	0	17.7401	Healthy
835	130.909	112.932	77.8068	166.284	0	85.2841	0	191.034	193.023	157.966	55.9659	2.45455	194.239	0	0	89.2273	0	0	83.4773	Healthy
836	82.7253	145.286	121.802	170.901	135.934	146.154	23.044	183.692	187.055	91.022	44.9451	82.3736	204.56	0	0	110.714	0	0	105.648	Healthy
837	60.1277	123.574	42.4681	170.426	109.596	150.745	0	187.936	197.83	39.5532	56.3191	0	204.426	0	0	115.66	0	0	115.723	Healthy
838	6.91667	94.8	25.35	180.167	115.833	110.517	0	201.317	207.133	3.61667	59.25	0	197.75	0	0	95.0167	0	0	113.317	Healthy
839	93.5543	157.728	89.1087	197.848	0	150.207	0	159.217	174.707	140.837	71.5326	0	209.924	0	0	129.446	0	0	94.6413	Healthy
840	100.203	166.435	121.348	177.594	137.899	171.638	0	192.594	196.551	153.362	64.5942	84.5217	212.797	0	0	123.377	0	0	101.043	Healthy
841	59.4366	92.4507	96.1408	173.648	0	78.6901	0	164.901	167.535	0	34.6479	0	176.268	0	0	75.6761	0	1.73239	79.8028	Healthy
842	18.321	116.099	40.4198	176.259	0	166.58	0	133.975	143.654	0	0	0	179.605	0	0	94.5679	0	0	146.049	Healthy
843	37.6667	124.303	88.9091	157.545	0	79.7879	0	166.455	160.576	0	29.7879	0	144	0	0	52.5455	0	0	164.636	Healthy
844	45.625	103.875	32.775	122.9	0	60.175	0	152	158.325	0	0	0	165.625	0	0	100.275	0	0	114.45	Healthy
845	0	52.1429	25.9	136.443	0	1.28571	0	160.614	163.986	0	0	0	171.671	0	0	69.3286	0	0	69.7857	Healthy
846	0	127.767	95.2333	181.167	0	0	0	157.467	163.267	0	0	0	152.233	0	0	97.4333	0	0	67.0333	Healthy
847	84.9527	106.203	108.25	150.716	0	51.8784	0	150.372	155.372	0	0	0	148.932	60.9797	0	68.473	0	0	92.6081	Healthy
848	67.3659	59.0407	40.813	125.179	0	41.5122	0	131.553	136.195	0	0	0	153.016	0	0	68.5935	0	0	64.1138	Healthy
849	74.7551	94.7755	73.2857	138.776	0	0	0	180.694	178.082	0	0	0	160.898	0	0	76.3673	0	0	96.9592	Healthy
850	51.4464	3.94643	40.6429	100.411	19.8036	4.51786	0	183.714	188.643	0	0	0	136.714	0	0	70.9643	0	0	92.3214	Healthy
851	102.077	133.051	138.846	173.538	0	0	0	164.462	175.436	0	0	0	140.718	0	0	64.7436	0	0	59.3846	Healthy
852	79.1648	101.066	101.022	166.165	0	39.2747	0	191.187	196.429	0	0	0	143.648	0	35.7253	73.2308	0	0	0.802198	Healthy
853	70.1429	0	0	128.857	0	0	0	190.607	187	0	0	0	148.464	0	0	86.1786	0	0	96	Healthy
854	80.5385	26.8077	12.3077	117.231	0	2.88462	0	152.731	167.846	0	0	0	148.654	66.6154	0	87.2692	0	0	13.8077	Healthy
855	21.9556	1.15556	25.6556	125.689	0	0	0	158.033	161.944	0	0	0	132.7	0	0	66.2778	0	0	98.2222	Healthy
856	0	1.25203	2.27642	107.341	0	0	0	158.236	163.431	0	0	0	24.1626	0	0	29.1545	0	0	44.8699	Healthy
857	0	7.95833	0	108.979	0	0	0	142.792	153.667	0	0	0	69.1667	0	0	5.08333	0	0	0	Healthy
858	0	0	0	39.5395	0	0	0	149.974	152	0	0	0	124.197	0	0	30.1579	0	0	60.3158	Healthy
859	0	0	25.5824	93.1824	0	0	0	151.5	159.176	0	0	0	29.7765	0	0	0	0	0	57.0118	Healthy
860	0	0	0	105.515	0	0	0	130.045	135.333	0	0	0	14.2121	0	0	0	0	0	20.8788	Healthy
861	0	0	0	97.619	0	0	0	125.81	131.857	0	0	0	0	0	0	10.2857	0	0	0	Healthy
862	0	0	0	120.398	0	0	0	138.922	143.466	0	0	0	27.7476	114.942	0	0	0	0	0	Healthy
863	0	0	0	107.378	0	0	0	120.933	119.252	0	0	0	0	1.69748	0	0	46.5714	0	0	Healthy
864	0	0	0	127.148	86.8333	0	0	81.5	84.7222	110.037	0	92.5556	122.426	0	0	64.6296	56.9444	0	0	Healthy
865	0	0	0	141.235	75.8235	0	0	118.521	120.387	37.5714	0	74.8487	164.756	0	0	85.084	38.2689	0	0.773109	Healthy
866	0	0	0	134.178	162.481	0	0	120.419	125.876	0	0	128.016	119.147	15.5969	0	54.9922	57.5969	0	61.5116	Healthy
867	0	0	0	125.371	0	0	0	106.81	104.224	0	0	74.6552	135.922	0	0	66.8707	71.2931	0	61.5862	Healthy
868	0	0	0	149.2	128.886	0	0	117.686	116.714	0	0	158.686	95.4	0	0	28.0286	109.771	0	102.857	Healthy
869	83.822	121.602	63.1695	166.534	75.3559	118.11	0	197.212	204.72	63.7203	70.3898	0.915254	199.373	0	0	105.602	0	0	95	Healthy
870	83.2759	122.259	78.8103	183.672	125.241	191.69	0	173.103	180.655	118.483	75.4138	5.98276	168.172	0	0	88.1897	0	0	204.379	Healthy
871	44.8108	63.3784	33.8649	126.649	0	48.4324	0	133.703	139.595	0	25.2973	6.13514	174.757	0	0	69.7297	0	0	140.378	Healthy
872	7.59375	146.406	113.906	187.906	0	139.469	0	134.031	148.469	0	10.5	0	157.812	0	0	106.406	0	0	193.312	Healthy
873	113.116	89.3623	89.1014	171.377	0	2.86957	0	160.971	172.87	0	0	0	171.246	0	0	81.3913	0	0	159.29	Healthy
874	74.3409	51.2727	61.5	136.159	0	0	0	159.591	167.114	0	0	0	140.5	0	0	68.5682	0	0	115.727	Healthy
875	72.6441	59.2712	25.339	119.407	0	112.305	0	146.78	144.203	177.186	0	0	130.339	66.5763	0	64	0	0	55.4746	Healthy
876	61.7589	116.92	98.8036	168.955	0	6.95536	0	148.304	159.232	0	22.1071	0	165.973	0	0	83.5268	0	0	54.4018	Healthy
877	104.244	7.42683	6.97561	97	0	0	0	158.293	159.61	0	0	0	161.122	0	0	68.4512	0	0	105.72	Healthy
878	86	80.087	0	133.174	0	96.8696	0	174.13	186.804	0	0	0	174.413	0	0	77.8696	0	0	57.0435	Healthy
879	62.4688	110.516	110.25	169.797	0	2.82812	0	180.703	191.797	0	5.1875	0	164.516	0	0	71.7344	0	0	76.375	Healthy
880	42.5	102.296	59.7778	141.833	0	5.2037	0	173.907	178.278	0	0	0	158.5	0	0	60.4259	0	0	92.3148	Healthy
881	89.037	0	0	110.753	0	0	0	174.198	176.309	0	0	0	163.951	0	0	61.9259	0	0	87.2963	Healthy
882	68.1964	37.9464	39.2857	130.125	0	0	0	171.857	176.125	0	11.0179	0	164.036	0	0	60.1071	0	0	84.6429	Healthy
883	0	59.7429	52.6286	144	0	35.8286	0	157.2	164.771	0	16.5429	0	129.114	0	0	47.2	0	0	65.1143	Healthy
884	0	0	0	103.222	0	0	0	157.467	160.733	0	0	0	106.267	0	0	73.0222	0	0	108.356	Healthy
885	0	0	0	49.2077	0	0	0	159.462	161.992	0	0	0	84.1077	0	0	11.4308	0	0	61.0308	Healthy
886	0	48.9167	30.8889	137.514	0	104.681	0	140.931	152.972	0	0	0	102.125	0	0	30.9583	0	0	87.9444	Healthy
887	0	100.828	119.345	182.897	0	0	0	125.552	138.759	0	47.0345	0	84.2414	0	0	37.3103	0	0	81.9655	Healthy
888	0	0	0	113.463	0	11.561	0	126.512	132.512	0	0	0	53.6098	1.10976	0	22.2439	0	0	78.7683	Healthy
889	0	0	0	132.504	0	56.4625	0	123.179	129.871	0	0	0	63.125	4.5875	0	39.7833	0	0	57.2083	Healthy
890	0	0	0	104.51	0	21.2194	0	126.439	136.135	0	0	0	12.7032	84.6194	0	0	43.8774	0	0	Healthy
891	0	0	0	95.6607	0	0	0	118.179	130.196	0	0	0	0	54.1071	0	0	80	0	0	Healthy
892	0	0	0	120.174	0	0	0	129.261	138.348	0	0	0	0	90.6522	0	0	80.8696	0	0	Healthy
893	0	0	0	169.696	152.043	0	0	118.913	129.565	0	0	151.043	183.043	5.34783	0	109.87	44.2609	0	18.6087	Healthy
894	63.7419	104.065	14.3548	167.29	0	84.0323	0	160.774	170.29	0	0	0	210.806	0	0	107.839	0	0	46.3548	Healthy
895	89.377	144.082	123.475	179.77	0	110.918	0	185.23	194.836	75.0492	47.3934	0	192.279	0	0	83.7705	0	26.4262	73.0328	Healthy
896	97.9286	184.339	112.018	196.125	0	162.911	0	180.661	191.696	130	80.125	0	214.518	0	0	115.482	0	0	108.661	Healthy
897	46.1846	103.031	126.185	175.308	87.0615	87.4615	7.73846	178.754	191.508	146.031	62.4462	90.2308	201.354	0	0	106.754	0	0	120.877	Healthy
898	54.3444	142.322	50.9778	191.922	0	189.7	0	183.722	181.689	0	59.9778	6.14444	207.333	0	0	125.067	0	0	107.778	Healthy
899	49.141	126.051	52.1154	170.923	0	146.359	0	181.91	186.487	18.1282	62.859	0	207.667	0	0	99.2308	0	0	127.59	Healthy
900	63.5714	149.506	94.3766	217.74	1.85714	140.052	0	154.805	158.312	0	18.3636	2.23377	157.714	0	0	64.6623	0	0	76	Healthy
901	0	80.412	85.9676	129.907	7.31481	52.4722	0	134.5	139.468	0	0	32.4213	115.264	0	0	55.8333	0	0	131.731	Healthy
902	79.8636	114.068	93.3295	175.557	0	96.9545	0	150.875	159.955	0	65.6023	0	168.977	11.8295	0	86.6818	0	0	135.057	Healthy
903	38.6794	93.7748	66.6718	140.172	0	137.122	0	145.729	151.656	0	5.58015	2.12595	129.191	0.858779	0	60.8053	0	0	150.237	Healthy
904	81.5588	28.0294	0	129.5	0	16.4118	0	129.294	137.706	0	0	0	180.824	0	0	74.5294	0	0	82.7353	Healthy
905	126.476	63.8095	2.7381	120	0	74.4286	0	182.929	191.881	0	0	0	164.81	0	0	66.5476	0	0	62.4762	Healthy
906	70.9732	37.9375	0	119.696	0	0	0	185.554	195.911	0	0	0	164.321	0	0	89.375	0	0	67.4643	Healthy
907	61.6765	9.17647	6.94118	97	0	9	0	174.676	178.471	0	27.6176	0	150.176	0	0	48.2941	0	0	63.5588	Healthy
908	75.2878	57.0288	49.0647	122.432	0	0	0	183.403	189.647	0	0	0	149.029	0	0	56.3813	0	0	87.0863	Healthy
909	93.7802	45.9121	30.0989	130.187	0	45.4835	0	194.198	201.703	0	0	0	156.813	0	0	78.8571	0	0	71.4615	Healthy
910	52.875	122.104	119.771	193.688	0	53.6042	0	184.125	182.188	0	0	0	173.625	0	71.0833	86.8958	0	0	30.2708	Healthy
911	0	69.425	83.4	144.162	0	59.775	0	159.213	167.363	0	4.7875	0	136.037	0	0	56.6	0	0	66.75	Healthy
912	0	0	0	11.4198	0	84.7407	0	121.667	130.938	8.51852	0	0	85.3333	52.1852	0	28.2346	74.6173	0	0	Healthy
913	0	0	0	45.8519	0	7.85185	0	157.148	166.259	0	0	0	70.7778	0	0	0	0	0	69.7037	Healthy
914	0	8.46914	8.91358	58.2222	0	39.5556	0	143.747	153.179	0	0	0	20.6975	0	0	9.24691	0	0	72.0185	Healthy
915	0	132.742	114.903	193.645	0	0	0	138.226	136.226	0	73.8065	0	164.129	0	0	77.5806	0	0	93.4839	Healthy
916	0	0	0	108.753	0	0	0	117.706	122.518	0	0	0	0	5.82353	0	0	0	0	3.09412	Healthy
917	0	0	0	108.953	0	0	0	121.767	132.023	0	0	0	0	110.744	0	0	88.7558	0	0	Healthy
918	0	0	0	128.538	119.282	0	0	119.821	118.949	229.205	0	67.4103	112.897	0	0	46.641	114.179	0	0	Healthy
919	0	0	0	0	43.6667	0	0	27.0833	91.3796	0	0	81.4074	1.99074	0	0	0	0	0	0	Healthy
920	0	0	0	166.832	80.9401	0	0	126.072	132.515	0	0	154.659	85.5569	0	0	40.5808	31.497	0	60.4371	Healthy
921	80.4811	100.114	73.8378	142.859	0	11.227	0	205.762	213.924	0	29.9838	14.4	163.595	0	0	76.0486	0	0	86.0703	Healthy
922	161.74	135.041	56.1781	177.425	0	168.479	0	198.438	202.055	74.4795	49.8219	0	190.932	0	0	100.726	0	0	69.589	Healthy
923	68.0857	135.729	77.9714	138.6	0	117.643	0	174.986	189.443	0	27.1429	0	186.271	0	0	95.1857	0	0	58.9143	Healthy
924	1.65152	67.9394	46.7727	135.379	0	38.303	0	153.152	172.697	0	0	0	162.682	0	0	78.3636	0	85.5152	186.561	Healthy
925	15.3636	90.8182	38	160.424	162.03	75.0606	0	192.545	202.182	0	90.3636	26.4545	222.818	0	0	118.97	0	0	115.848	Healthy
926	42.0227	141.386	98.7273	180.682	56.0682	168.455	0	163.75	172.091	5.45455	13.2955	29.3636	181.818	0	0	87.3182	0	0	122.909	Healthy
927	56.64	109.88	90.24	191.68	90.8	87.48	0	179.12	186.96	149.56	56.8	0	226.84	0	0	117.32	0	0	91.24	Healthy
928	8.77	106.75	86	176.63	70.33	118.61	0	180.4	189.46	25.64	68.69	30.88	208.73	0	0	120.36	0	0	205.94	Healthy
929	83.3778	111.956	100.489	157.489	1.95556	98.2222	0	148.133	147.933	0	54.4444	8.64444	177.956	55.1556	0	66.9778	0	11.7778	98.4444	Healthy
930	82.0333	127.7	58.35	138.4	0	184.583	0	152.333	157.9	0	8.41667	0	164	0	0	78.55	0	0	149.4	Healthy
931	78.6364	134.418	59.6364	158.364	0	119.927	0	184.273	187.436	0	52.5455	0	215.182	0	0	124.782	0	0	93.5818	Healthy
932	84.8462	83.2923	50.8462	158.415	0	75.9077	0	149.569	149.723	0	46.6769	0	183.954	23.2308	0	96.5077	0	0	116.831	Healthy
933	62.985	124.805	134.391	143.977	25.5263	75.0752	0	152.075	158.947	0	0	69.3008	163.872	0	0	75.0075	0	0	133.451	Healthy
934	62.3962	125.189	50.6981	174.321	0	122.057	0	140.604	151.415	0	0	0	155.717	0	0	107.962	0	0	119.642	Healthy
935	9.45833	73.2569	89.9028	147.208	0	61.3472	0	149.007	154.104	154.542	0	0	124.708	30.7917	0	59.8819	0	0	10.1736	Healthy
936	46.3226	69.1613	65.2581	146.226	0	56.2581	0	184.677	186.29	0	4.41935	0	151.129	0	0	30.4839	0	0	39	Healthy
937	68.0435	153.239	129.087	208.522	0	0	0	161.783	164.543	0	47.6739	0	175.304	0	0	104.761	0	0	65.3043	Healthy
938	73.5385	3.4359	0	106.103	0	0	0	158.974	166.256	0	0	0	176.128	0	0	90.4615	0	0	95.641	Healthy
939	64.2273	30.6136	45.25	130.977	0	0	0	180.545	187.159	0	0	0	148.818	0	0	61.7273	0	0	59.5909	Healthy
940	91.3793	91.431	90.931	162.879	0	67.2241	0	183.845	194.345	0	0	0	178.759	0	4.10345	77.5	0	0	73	Healthy
941	76.1463	0	0	130.073	0	0	0	180.146	183.732	0	3.34146	0	166.512	11.6585	0	92.4878	0	0	66.4634	Healthy
942	0	24.8276	36.069	102.724	0	0	0	147.724	148.897	0	0	0	95.1724	0	0	35.8966	0	0	91.4828	Healthy
943	0	0	0	0	0	73.9259	0	152.778	158.778	0	0	0	0	0	0	0	0	0	51.8148	Healthy
944	0	0	0	102.6	0	14.0889	0	155.6	174.244	0	0	0	115.711	0	0	50.7778	0	0	64.3333	Healthy
945	0	10.2667	0	128.911	0	5	0	146.911	150.222	0	0	0	100.933	0	0	0	0	0	56	Healthy
946	0	2.50877	3.7193	126.702	0	0	0	139.667	149.386	0	4.80702	0	34.1053	0	0	0	0	0	76.2105	Healthy
947	0	3.01111	9.22222	110.111	0	0	0	133.111	140.322	0	0	0	88.8667	0	0	0	0	0	90.5667	Healthy
948	0	0	0	159.075	123.1	0	0	122.55	127.475	0	0	189.075	120.65	0	0	44.05	65.55	0	67.675	Healthy
949	0	0	0	87.8934	0	0	0	124.68	119.213	0	0	53.0492	0	0	0	0	0	0	0	Healthy
950	57.8718	105.846	97.7436	148.205	204.103	110.897	0	179.667	183.513	60.2821	92.3333	58.5641	211.692	0	0	118.231	0	0	110.949	Healthy
951	36.7593	119.537	74.8333	139.778	66.1667	165.963	0	118.222	123.222	0	0	2	115.611	0	0	40.9074	0	0	65.4259	Healthy
952	19.8824	142.059	73.3529	192.471	0	146.5	0	161.735	171.941	0	64.2941	19.7353	240.206	0	0	116.706	0	0	80.8529	Healthy
953	72.0333	169.567	154.733	152.6	5.43333	103.533	0	170.233	180.733	135.533	57.6667	0	228.567	0	0	124.333	0	0	118.433	Healthy
954	69.0923	186.2	175.169	209.292	113.738	118.631	0	190.877	204.785	136.6	63.2923	59.6462	208.677	0	0	111.923	0	0	105.585	Healthy
955	81.1585	149.39	56.561	205.878	2.07317	176.634	0	167.61	174.963	126.854	59.8293	0	213.341	0	0	121.829	0	0	182.195	Healthy
956	64.6875	134.094	69.9062	174.312	0	112.156	0	148.562	156.281	0	62.6562	0	116.562	2.90625	0	34.2812	0	86.125	138.062	Healthy
957	56.9783	82.7609	64.6739	161.826	0	132.152	0	148.978	158.13	0	12.7391	9.3913	139.217	0	0	63.8261	0	0	97.587	Healthy
958	58.9322	10.2203	0	110.847	0	42.3729	0	172.085	178.763	0	0	0	134.559	0	0	59.0508	0	0	38.7797	Healthy
959	0	0	0	0	0	1.18919	0	120.811	121.838	146.365	0	0	0.878378	6.66216	0	0	118.297	0	0	Healthy
960	0	0	0	12.6154	0	0	0	133.321	138.795	0	0	0	28.5897	56.8333	0	10.6923	0	0	1.08974	Healthy
961	0	0	0	109.094	0	53.5	0	143.219	143.125	0	0	0	3.5	49.1562	0	5.90625	0	0	0	Healthy
962	0	0	0	139.915	141.113	0	0	115.736	122.585	0	0	127.519	120.943	0	0	57.434	120.726	0	0	Healthy
963	0	0	0	148.745	144.34	0	0	131.787	131.17	0	0	81.3404	160.787	0	0	77.0851	107.277	0	47.4894	Healthy
964	66.5093	87.5741	73.2731	140.81	18.0509	45.4028	8.12037	199.94	209.588	1.32407	12.4583	0	157.111	0	0	69.7222	0	0	83.3843	Healthy
965	72.8308	130.046	64.3323	194.108	64.3385	136.351	0	214.345	216.877	116.015	60.7877	23.3138	202.025	5.16923	0	113.203	0	0	99.2185	Healthy
966	0	165.708	137.208	188.625	72.625	146.417	0	194.375	197.417	0	36.4583	4.5	201.708	0	0	102.25	0	0	169.333	Healthy
967	45.4167	117.146	110	182.062	0	73	0	172.021	182.229	0	24.1458	0	198.521	0	0	107.812	0	0	172.688	Healthy
968	89.5882	125.088	77.0294	166.118	0	114.294	0	188.912	192.765	0	83.8824	0	231.235	0	0	143.294	0	0	122.5	Healthy
969	73.4091	79.7273	83.1364	141.5	0	24.0152	0	157.576	153.773	0	7.5303	0	148.909	0	0	75.5606	0	0	126.788	Healthy
970	102.21	87.828	67.5287	168.096	0	75.6943	0	163.236	170.694	0	55.3185	16.8981	185.713	138.051	0	94.1465	0	0	150.917	Healthy
971	105.083	112.75	26.6667	127.583	0	114.167	0	160.083	165.917	0	0	0	166.167	0	0	76.7222	0	41.5833	136.028	Healthy
972	20.2903	167.871	107.532	180.766	0	109.081	0	139.185	148.419	0	0	0	140.726	0	0	62.629	0	20.3548	143.274	Healthy
973	0	6.41538	29.1077	101.8	0	0	0	152.708	156.077	40.0308	0	0	110.523	0	0	58.8769	0	0	69.6154	Healthy
974	27.5333	91.7	72.7333	143.967	0	0	0	156.467	167.533	43.9	0	0	152.033	0	0	83.3333	0	0	29.8333	Healthy
975	24.6207	67.0345	62.5172	143.483	0	0	0	137.966	150.034	0	0	0	158.345	0	0	97.1724	0	0	153.862	Healthy
976	93.8654	76.7885	15.4808	128.423	0	100.077	0	182.827	195.731	0	0	0	177.692	0	0	68.7115	0	0	48.4615	Healthy
977	80	74.5882	55.1765	173.176	0	27.2745	0	192.902	193.941	0	0	0	174.627	0	0	98.1569	0	0	61.902	Healthy
978	58.55	113.55	82.85	179.183	0	125.283	0	189.55	193.033	0	3.03333	0	154.667	0	0	68.7	0	0	109.433	Healthy
979	54.6	129.3	116.7	175.733	0	0	0	185.967	192.05	0	2.78333	0	158.5	0	20.85	83.1833	0	0	30.8667	Healthy
980	0	0	0	0	0	0	0	111.078	120.971	132.098	0	0	28.3137	0	0	14.7059	122.049	0	0	Healthy
981	0	0	0	110.791	0	0	0	110.279	122.07	0	0	0	0	4.23256	0	0	0	0	56.0233	Healthy
982	0	0	0	114.442	0	12.0698	0	135.419	147.651	0	0	0	0	111.628	0	0	0	0	0	Healthy
983	0	0	0	124.053	2.41333	0	0	121	121.08	0	0	0	0	0	0	0	46.6533	0	0	Healthy
984	0	0	0	90.5926	31.6296	0	0	59.5062	68.8889	0	0	111.556	18.2099	0	0	5.62963	120.704	0	10.8765	Healthy
985	0	88.1461	75.7416	130.955	0	21.6067	0	139.225	149.202	0	0	0	151.315	0	0	63.3034	0	0	132.753	Healthy
986	0	135.254	30.4437	158.366	11.9085	158.789	0	155.563	166.232	0	22.3028	31.9648	182.085	0	0	88.6056	0	0	90.2042	Healthy
987	13.8793	154.034	156.483	185.379	144.241	139.293	0	172.897	180.017	85.5	68.3276	0	159.517	0	0	92.7586	0	0	188.328	Healthy
988	38.1593	160.938	125.15	181.195	19.4159	151.85	0	157.566	161.327	90.6283	66.4071	15.9381	197.956	0	0	108.584	0	0	136.982	Healthy
989	105.846	149.269	96.5769	155.538	93.5	165.5	0	161.192	165.077	156.923	39.3462	67.2692	193.846	0	0	117.885	0	0	159.154	Healthy
990	69.0145	143.464	121.87	172.319	84.2899	134.725	0	170.188	173.681	146.101	67.3043	79.942	196.536	0	0	102.29	0	0	132.377	Healthy
991	47.019	143.952	104.829	161.038	0	110.724	0	172.714	185.276	0	64.1905	2.11429	211.59	0	0	126.8	0	0	143.181	Healthy
992	72.287	123.38	83.3056	150.648	0	66.1296	0	155.259	162.639	0	22.5741	0	186.704	0	0	104.472	0	0	176.139	Healthy
993	74.1333	134.3	100.5	201.4	0	112	0	145.9	162.6	0	4.56667	0	195	0	0	92.7333	0	0	181.7	Healthy
994	33.0299	61.1642	89.6866	151.336	10.7164	12.8134	0	167.56	172.642	0	45.8582	0	130.53	0	0	76.2463	0	0	149.388	Healthy
995	49.68	47.92	19.36	118.72	0	41.6	0	164.6	176.28	0	0	0	162.32	0	0	67.68	0	0	83.76	Healthy
996	75.8958	18.6667	18.7917	118.646	0	90.8958	0	188.479	191.646	0	0	0	140.958	0	0	49.875	0	0	98.0625	Healthy
997	59.5682	110.614	113.318	183.318	0	0	0	177.568	180.727	0	0	0	151.136	0	0	65.0455	0	0	21.1818	Healthy
998	91.9444	0	0	129.5	0	0	0	187	192.556	0	0	0	160	0	0	81.5	0	0	45.25	Healthy
999	0	110.843	68.6078	164.686	0	4.2549	0	149.647	156.98	0	0	0	85.5882	0	0	42.3725	0	0	53.9608	Healthy
1000	0	0	0	3.224	0	0	0	112.168	121.336	19.984	0	0	88	1.176	0	33.432	77.272	0	13.416	Healthy
1001	0	122.857	144.19	169.19	0	0	0	131.667	148.762	0	0	0	99.0952	0	0	24.9524	0	0	68.3333	Healthy
1002	0	0	0	150	148.423	0	0	126.07	123.944	0	0	83.2535	126.127	0	0	62.8873	87.0141	0	20.4789	Healthy
1003	0	0	0	155.303	137.455	0	0	122.283	124.717	0	0	114.465	172.01	0	0	88.2727	106.323	0	6.83838	Healthy
1004	0	0	0	22.1625	50.175	0	0	100.775	110.675	0	0	53.2625	0	0	0	0	0	0	0	Healthy
1005	78.7076	91.8845	88.1986	145.245	76.4729	25.9242	0	198.303	201.942	35.0253	51.5812	47.2383	192.762	0	0	103.448	0	0	81.5487	Healthy
1006	85.7071	100.434	48.1717	184.242	0	117.495	0	193.818	200.828	48.5657	49.798	1.49495	192.576	0	0	100.222	0	0	118.576	Healthy
1007	90.2333	142.767	131.4	180.533	0	105.967	0	179	188.5	35.4	48.1333	0	215.1	0	0	111.933	0	0	92.9	Healthy
1008	61.6341	110.585	122.732	140.268	0	73.6829	0	137.683	142.902	0	0	0	110.268	0	0	55.439	0	0	117.537	Healthy
1009	68.5449	114.404	85.6026	170.897	35.5705	100.923	0	160.372	165.346	0	23.391	0	162.974	0	0	74.8397	0	0	107.179	Healthy
1010	44.032	91.704	114.576	166.448	0	55.12	0	162.512	164.52	0	3.536	0	114.552	0.824	0	52.728	0	0	71.112	Healthy
1011	93.3125	148.125	91.0625	181.188	0	151.719	0	157.031	167.719	0	58.5312	0	165.469	0	0	67.75	0	0	71.875	Healthy
1012	119.229	169.457	108.743	231.029	0	178.829	0	169.857	173.029	0	28.0857	0	194.571	0	0	105.771	0	0	62.1143	Healthy
1013	0	0	0	0	0	0	0	118.907	128.333	82.2963	0	0	47.7037	0	0	0	14.5556	0	0	Healthy
1014	0	0	1.5875	0	0	7.3875	0	116.375	126.688	135.525	0	0	67.05	14.4125	0	8.4125	143.7	0	0	Healthy
1015	57.4304	136.203	118.468	166.924	0	98.7468	0	181.633	188.354	0	67.1899	0	199.835	0	0	108.063	0	31.0759	108.595	Healthy
1016	108.776	153.245	168.837	183.531	91.5306	102.816	0	201.694	200.898	133.837	72.0408	48.5918	171.204	0	0	93.7347	0	0	109.653	Healthy
1017	54.7128	175.777	122.628	170.457	94.0957	136.691	4.40426	185.989	192.053	147.543	62.3936	54.7766	200.106	0	0	98.6809	0	0	138.957	Healthy
1018	79.9241	129.646	70.3797	159.886	40.9494	108.494	0	161.848	169.519	75.8608	54.557	49.5443	210.759	2.89873	0	105.532	0	39.1519	110.759	Healthy
1019	0	75.4574	67.6233	127.543	0	7.28251	0	137.081	145.049	0	0	0	144.897	0	0	66.9058	0	0	174.112	Healthy
1020	97	135.969	110.906	151.719	0	133.219	0	150.031	171.125	0	82.3438	0	179	0	0	108.906	0	0	90.9688	Healthy
1021	53.0938	47.1562	38.7188	134.188	0	66.1562	0	178.594	179.406	0	0	0	93.2188	0	0	42.125	0	0	109.781	Healthy
1022	31.3784	34.3784	7.35135	68.4324	0	17.4054	0	119.811	124.514	0	0	0	116.649	0	0	31.1081	0	0	68.3514	Healthy
1023	0	124.429	124.667	195.143	0	14.9524	0	175.524	158.476	0	0	0	125.524	0	0	23.9048	0	0	62.9048	Healthy
1024	57.9057	57	42.1321	118.396	0	117.925	0	148.623	157.264	144.792	3.11321	0	141.509	144.17	0	84.6415	0	0	41.7736	Healthy
1025	56.2955	70.7273	83.8864	150.614	0	0	0	181.477	191.318	0	10.5455	0	177.205	0	0	66.0455	0	0	72.1136	Healthy
1026	60.0345	76.6207	9.58621	143.379	0	114.241	0	168.793	177.379	0	0	0	127	0	0	45.1724	0	0	63.1379	Healthy
1027	70.6667	121.863	60.5294	182.608	0	156.529	0	193.137	190.961	0	0	0	130.608	0	26.8039	49.2549	0	0	37.6471	Healthy
1028	40.96	48.78	49.88	120.88	0	0	0	174.72	175.72	0	3.4	0	133.28	2.64	0	58.26	0	0	43.74	Healthy
1029	0	19.5962	32.4231	119.462	0	0	0	153.25	150.346	0	0	0	0	0	0	5.05769	0	0	44.2308	Healthy
1030	0	0	0	6.83505	0	32.5052	0	139.66	142.01	0	0	0	15.5773	38.4021	0	17.3299	12.4227	0	0.649485	Healthy
1031	0	27.5294	2.07843	10.8824	0	0	0	139.059	145.118	0	0	0	10.0784	0	0	0	0	0	56.2549	Healthy
1032	0	0	7.81633	102.871	0	10.1769	0	154.531	155.605	0	0	0	69.9252	0	0	9.65306	0	0	81.3537	Healthy
1033	0	0.553191	4.5266	114.511	0	0	0	153.606	157.16	0	0	0	95.1968	0	0	32.6915	0	0	48.8138	Healthy
1034	0	0	0	104.467	0	24.0667	0	149.033	154.367	0	0	0	88.4667	0	0	11.3667	0	0	40.5667	Healthy
1035	0	0	0	106.101	0	0	0	133.195	138.151	0	0	0	45.8428	105.069	0	1.41509	0	0	0	Healthy
1036	0	0	0	66.4636	0	0	0	108.418	120.427	0	0	0	0	0	0	0	126.645	0	0	Healthy
1037	0	0	0	163.133	128.033	0	0	119.3	127.467	0	0	153.467	150.933	0	0	61.0667	130.833	0	5.36667	Healthy
1038	0	0	0	98.8276	0	0	0	121.707	125.103	0	0	63.2931	0	0	0	0	23.8966	0	0	Healthy
1039	0	0	0	130.91	0	0	0	121.896	124.463	0	0	65.6716	15.0448	0	0	2.25373	0	0	0	Healthy
1040	79.5455	125.364	84.6364	139.864	2.85227	98.1364	0	201.5	210.182	63.2045	0	18.8182	191.011	1.42045	0	106.943	0	0	58.9205	Healthy
1041	72.3812	128.678	77.703	158.614	10.2129	95.297	0	212.337	215.832	52.5248	51.9901	0.534653	186.832	0	0	100.639	0	0	97.4257	Healthy
1042	91.3511	82.5745	33.2021	142.638	0	54.4787	0	168.989	175.085	11.4787	35.883	0	197.245	0	0	96.6596	0	0	74.4149	Healthy
1043	46.4321	132.395	52.7901	195.691	0	155.049	0	172.593	175.877	39.4691	33.7407	0	204.21	8.30864	0	113.543	0	0	75.5432	Healthy
1044	13.76	150.04	118.02	182.46	143.04	93.9	0	189.44	191.12	121.4	83.52	44.26	229.36	0	0	139.7	0	0	95.22	Healthy
1045	0	108.492	57.2222	159.587	140.365	128.889	0	185.651	191.873	0	60.8095	25.5556	182.746	0	0	89.3333	0	0	121.286	Healthy
1046	80.1951	175.61	89.5122	171.707	14.7561	169.146	0	172.22	176.585	157.098	63.7561	2.63415	191.073	0	0	104.415	0	0	111.78	Healthy
1047	73.5217	195.739	110.696	147.652	86.2174	191.522	0	183.087	196.13	104.565	44.1739	20.6522	179.87	0	0	91.8261	0	0	89.5217	Healthy
1048	109.146	174.083	114.167	177.104	148.354	148.333	0	196.854	200.333	84.5833	92.2292	39.5208	222.354	0	0	122.438	0	0	125.812	Healthy
1049	56.6076	135.158	105.222	176.538	0	123.797	0	136.576	146.07	40.557	25.5823	0	172.532	0	0	92.8924	0	0	138.816	Healthy
1050	74.6667	127.952	119.413	163.254	0	102.762	0	155.952	165.603	0	64.1746	0	153.73	0	0	68.4762	0	0	111.206	Healthy
1051	41.5714	89	63.8776	176.735	0	126.143	0	141.878	153.245	0	6.28571	0	175.49	0	0	104.49	0	0	133.469	Healthy
1052	11.1233	138.068	140.123	183.137	0	63.1233	0	151.288	156.178	0	3.84932	0	158.479	64.2603	0	70.4932	0	0	156.616	Healthy
1053	81.1438	127.603	49.4178	190.274	1.74658	142.884	0	165.63	173.616	0	4.70548	0	164.616	0	0	88.9452	0	23.2123	145.185	Healthy
1054	41.3137	56.5098	52.9804	136.569	0	94.1961	0	171.078	175.667	0	0	0	117.412	0	0	37.2157	0	45.098	143	Healthy
1055	75.0889	69.3333	28.8111	141.278	1.68889	122.689	0	155.856	159	0	0	0	157.111	0	0	72.5	0	27.0222	139.256	Healthy
1056	0	108.25	96.9122	172.912	0	0	0	146.412	151.5	27.0473	0	0	154.831	14	0	71.8446	0	0	95.973	Healthy
1057	111.74	154.22	121.22	210.72	0	108.74	0	173	183.34	0	68.52	0	195.08	0	0	107.04	0	0	60.18	Healthy
1058	55.383	108.071	0	147.858	0	157.965	0	147.333	155.638	0	0	0	167.156	0	0	70.2837	0	0	76.1631	Healthy
1059	93.0617	47.5432	11.6173	129.123	0	58.9136	0	183.704	193.531	0	0	0	163.235	0	0	79.8889	0	0	69.4691	Healthy
1060	61.6292	4.60674	0	124.36	0	0	0	195.82	204.416	0	0	0	171.258	0	0	70.2921	0	0	86.4831	Healthy
1061	35.5833	72.25	37.7083	139.708	0	95.875	0	193.792	188.917	0	0	0	141.458	0	0	69.625	0	0	70.875	Healthy
1062	59.6341	134.22	18.1707	195.341	0	199.512	0	187.049	195.683	0	0	0	167.683	0	0	76.8537	0	0	103.439	Healthy
1063	92.2206	77.9118	47.9265	166.103	0	60.6765	0	188.809	194.235	0	0	0	176.015	0	11.7206	85.4265	0	0	49.1912	Healthy
1064	62	0	0	113.727	0	0	0	180.061	201.03	0	0	0	136.424	0	0	57.9394	0	0	56.0303	Healthy
1065	74.2609	16.2609	0	159.478	0	0	0	187.783	195.043	0	0	0	161.783	0	0	62.087	0	0	79.8261	Healthy
1066	52.0769	129.333	145.692	181.051	0	0	0	179.667	182.179	0	16.4615	0	177.256	0	3.71795	82.3077	0	0	56.1282	Healthy
1067	0	0	0	118.372	0	22.2907	0	148.395	154.942	0	0	0	45.1977	0	0	55.1395	0	0	40.7442	Healthy
1068	0	0	0	24.8167	0	0	0	159.45	172.067	0	0	0	109.3	0	0	41.2333	0	0	75.9	Healthy
1069	0	0	0	94.8421	0	0	0	120.895	133.974	0	0	0	1.63158	41.3421	0	0	0	0	0	Healthy
1070	0	0	0	103.924	0	0	0	120.706	125.303	0	0	0	0	7.64706	0	0	76.7479	0	0	Healthy
1071	0	0	0	96.2742	0	0	0	119.895	126.927	0	0	0	0	10.0565	0	0	73.5081	0	0	Healthy
1072	0	0	0	151.224	103.402	0	0	125.607	132.215	0	0	167.991	99.8131	0	0	48.8879	90.0748	0	41.3832	Healthy
1073	0	0	0	67.0976	0	0	0	117.707	122.171	0	0	49.6585	0	0	0	0	0	0	0	Healthy
1074	86.1497	121.837	68.2585	177.306	56.3878	143.136	7.2381	220.068	223.109	75.8299	75.1701	38.966	200.524	0.748299	0	127.503	0	0	89.8163	Healthy
1075	34.625	85.9688	57.9062	178.75	103.094	52.0938	0	186.438	184.688	0	56.4062	97.5938	192.906	0	0	111.375	0	0	110.312	Healthy
1076	36.2609	70.5507	53.4928	135.536	0	63.029	38.8261	154.449	166.899	3.73913	0	0	136.101	3.82609	0	66.8116	0	0	93.7826	Healthy
1077	74.4035	95.307	106.553	164.842	131.886	105.018	0	169.202	178.623	125.816	41.4737	86.5877	174.132	0	0	90.0175	0	0	111.43	Healthy
1078	59.75	202.568	126.25	182	0	193.886	0	181.568	189.318	116.364	53.2727	0	219.068	0	0	137.182	0	0	178.864	Healthy
1079	48.7595	156.013	124.329	200.468	0	114	0	163.633	169.975	0	71.6835	0	218.354	0	0	120.152	0	0	131.506	Healthy
1080	36.8305	81.0508	5.40678	148.847	0	111.915	0	141.898	155.864	0	0	0	182.373	0	0	84.6271	0	0	121.881	Healthy
1081	1.82703	61.7892	61.2378	134.151	0	59.0108	0	157.881	164.443	136.227	5.42703	0	130.686	0	0	52.1568	0	0	17.6378	Healthy
1082	0	122.031	100.375	154.438	0	122.406	0	155.531	162.547	99.2344	12.3438	0	150.375	17.4062	0	59.8906	0	0	66.5312	Healthy
1083	76.1154	80.1923	111.731	163.269	0	21.9423	0	188.865	199.923	0	0	0	197.981	0	0	98.2308	0	0	77.1538	Healthy
1084	72.027	0	0	90.9459	0	0	0	182.243	198.297	0	0	0	148.486	0	0	62.5676	0	0	94.5135	Healthy
1085	59.5	101.276	99.0263	171.289	0	0	0	186.092	181.803	0	0	0	163.829	6.01316	0	68.25	0	0	25.9605	Healthy
1086	52.9375	81.6042	49.375	130.688	0	0	0	167.792	182.167	0	75.4792	0	172.125	0	0	79.375	0	0	121.583	Healthy
1087	0	0	0	0	0	0	0	126.21	129.38	153.13	0	0	28.15	2.73	0	4.71	121.28	0	0	Healthy
1088	0	0	0	49.4565	0	5.06522	0	124.37	128.717	22	0	0	90.5217	61.3261	0	24.4783	46.0652	0	0	Healthy
1089	0	0	0	60.5312	0	0	0	145.125	157.781	0	0	0	121.312	0	0	50.9375	0	0	93.875	Healthy
1090	0	0	0	48.6957	0	0	0	140.913	153.522	0	0	0	43.3478	0	0	0	0	0	82.6522	Healthy
1091	0	9.5	0	160.038	0	71.8846	0	125.423	146.769	0	0	0	88.4615	0	0	0	0	0	125.308	Healthy
1092	0	0	0	117.679	0	22.0833	0	140.31	150.857	0	0	0	54.0952	0	0	0	0	0	70.4524	Healthy
1093	0	0	0	127.342	129.759	0	0	117.57	123.19	0	0	120.038	109.835	0	0	53.1646	126.658	0	16.9494	Healthy
1094	35.129	117.538	34.914	167.968	118.839	112.602	0	214.634	219.075	0	66.1505	16.4946	171.366	0	0	80.5484	0	0	119.484	Healthy
1095	25.84	95.67	51.12	138.92	0	115.69	0	163.41	165.89	14.08	1.37	0	157.45	0	0	80.59	0	22.38	164.83	Healthy
1096	54.3889	84.7639	78.6806	149.042	10.1806	47.5278	44.0972	187	186.125	6.625	32.0417	6.34722	168.806	0	0	87.0139	0	0	96.5417	Healthy
1097	86.2727	167.891	97.1091	167.291	127.055	136.382	0	176.455	191.618	94.5818	56.7273	75.6545	242.018	0	0	143.473	0	0	96.6727	Healthy
1098	19.35	148.2	87.6833	170.433	87.1	154.533	0	184.133	188.067	44.5833	88.6167	10.5333	208.283	0	0	118.283	0	0	174.983	Healthy
1099	48.3158	110.474	128.175	151.281	189.193	119.333	0	168.211	174.281	150.123	68.8596	83.1053	182.912	0	0	122.579	0	0	175.807	Healthy
1100	58.4872	105.231	117.538	183.026	163.282	102.538	0	181.692	190.128	156.923	73.5385	120.128	204.641	0	0	112.641	0	3.15385	136.41	Healthy
1101	19.5556	77.9444	14.4444	140.722	0	21.8148	0	147.074	144.852	0	61.9444	0	169.167	0	0	92.8148	0	224.611	152	Healthy
1102	106.373	140.866	121.134	167.582	0	134.806	0	180.403	186.269	12.9403	43.597	0	199.806	0	0	106.179	0	0	115.896	Healthy
1103	61.2683	122.951	73.878	233.537	0	175.512	0	159.732	169.098	0	40.2927	0	198.927	0	0	95.7317	0	0	144.634	Healthy
1104	34.8333	81.75	51.2083	152.958	0	88.5	0	159.792	167.167	0	0	0	162.958	0	0	68.0417	0	0	143.375	Healthy
1105	0	62.1053	63.3947	114.526	5.82895	73.2237	0	145.171	141.368	0	0	47.8026	127.039	0	0	60.2763	0	0	205.539	Healthy
1106	124.191	119.085	78.1915	180.383	0	143.021	0	169.681	171.66	0	49.9362	0	186.128	0	0	89.6809	0	0	137.17	Healthy
1107	85.0571	47.5714	0	113.743	0	47.9429	0	161.514	164.257	0	0	0	101.657	0	0	72.5429	0	0	158.286	Healthy
1108	61.3671	66.3924	0	125.177	0	95.1392	0	155.861	163.19	0	0	0	151.063	0	0	79.8861	0	0	132.823	Healthy
1109	0	127	90.875	145.5	0	0	0	131.792	143.042	12.9167	0	0	162.792	0	0	62.7917	0	0	112.958	Healthy
1110	53.8889	66.4444	17.3333	108.556	0	88.3333	0	135.444	134.741	168.815	0	0	134.296	92.4815	0	60.1111	0	0	9.96296	Healthy
1111	26.9101	108.629	115.674	170.281	0	49.191	0	143.427	152.213	0	0	0	144.685	0	0	60.1011	0	0	98.0225	Healthy
1112	61.8814	61.9492	46.8475	130.797	0	34.0847	0	147.729	158.085	0	0	0	136.424	0	0	61.4237	0	0	91.4407	Healthy
1113	43.209	137.045	122.328	190.448	0	0	0	132.97	134.134	0	0	0	152.478	0	0	67.1493	0	0	66.4627	Healthy
1114	81.8421	10.4386	0	102.404	0	33.0877	0	172.982	183.404	0	0	0	130.877	0	0	66.9825	0	0	84.2807	Healthy
1115	72.48	53.1	8.26	112.56	0	16.12	0	184.48	191.36	0	0	0	181.42	0	0	77.52	0	0	67.02	Healthy
1116	48.68	0	0	113.44	0	59.16	0	172.32	185.16	0	0	0	156.24	0	0	78.76	0	0	72.84	Healthy
1117	0	32.7011	0	131.011	0	75.8736	0	148.31	162.23	0	0	0	93.1034	0	0	21.4598	0	0	81.2529	Healthy
1118	0	9.20755	15	118.075	0	0	0	133.849	147.283	0	3.9434	0	108.472	0	0	17.2642	0	0	73.3962	Healthy
1119	0	0	0	123.197	0	22.2753	0	139.056	147.365	0	0	0	31.9831	30.0225	0	0.606742	0	0	1.43258	Healthy
1120	0	0	0	111.024	0	0	0	114.535	122.898	0	0	0	0	36.3701	0	0	65.5276	0	0	Healthy
1121	0	0	0	125.986	116.674	0	0	114.812	121.264	99.8611	0	0	11.5208	2.29861	0	6.52778	97.3819	0	0	Healthy
1122	0	0	0	136.406	0	0	0	125.906	134.125	0	0	97.3125	54.1562	0	0	11.375	0	0	0	Healthy
1123	58.0262	143.297	133.144	163.188	3.96943	85.4148	0	203.69	211.044	46.2052	0	3.57205	170.022	1.46288	0	77.1659	0	0	83.8515	Healthy
1124	39.878	162.707	120.195	192.415	0	137.293	0	167.463	171.366	0	26.3171	0	195.927	13.9024	0	105.61	0	0	94.1707	Healthy
1125	79.6207	154.759	69.7069	159.224	0	106.776	33.069	182.017	180.879	0	25.1724	0	195.897	0	0	93.2241	0	0	100.586	Healthy
1126	0	71.6667	4.06667	85.4	0	71.4667	0	131.5	133.433	0	0	0	137.7	0	0	80.4	0	0	41.3667	Healthy
1127	56.9224	146.836	128.802	189.552	122.81	155.095	0	170.379	183.336	148.836	63.7414	33.3621	183.086	0	0	98.2931	0	0	141.793	Healthy
1128	72	112.164	60.9672	176.607	0	144.869	0	192.016	192.525	0	37.6721	0	175.852	0	0	104.016	0	0	122.885	Healthy
1129	67.7869	154.836	118.443	177.164	0	90.5902	0	151.77	152.984	0	2.45902	0	145.41	0	0	74.7377	0	0	72.3934	Healthy
1130	100.969	109.906	104.312	161.266	29.1406	78.8281	0	163.188	169.172	0	63.3125	0	165.75	6.98438	0	91.3125	0	15.0781	151.516	Healthy
1131	30.8333	100.667	83.7576	167.409	0	98.9091	0	134.197	140.273	0	0	0	172.167	0	0	78.4242	0	0	127.955	Healthy
1132	77.2275	47.7844	32.4012	126.21	0	53.8623	0	125.054	129.431	0	0	0	136.006	0	0	56.6228	0	0	86.3593	Healthy
1133	70.8	148.086	101.571	156.143	0	71.5143	0	153	161.743	18.3143	50.4286	0	128.543	46.6	0	46.6857	0	0	25.3714	Healthy
1134	133.13	104.304	116.652	194.174	0	43.7391	0	145.609	153.304	0	40	0	147.652	0	0	61.6087	0	0	142.87	Healthy
1135	111.87	74.5435	32.3913	135.739	0	26.8478	0	191.717	197.37	0	40.2174	0	188.543	0	0	87.413	0	0	65.8696	Healthy
1136	78.9278	85.5773	10.1856	175.485	0	166.32	0	170.68	181.763	0	0	0	134.835	0	0	55.9072	0	0	78.7423	Healthy
1137	83.0755	85.6226	56.9623	158.189	0	50.1509	0	183	186.66	0	0	0	209.472	0	0	106.736	0	0	85.2642	Healthy
1138	75.1714	16.3714	5.11429	124.043	0	9.75714	0	198.257	200.8	0	0	0	185.757	0	0	83.8429	0	0	75.7857	Healthy
1139	66.9062	94.0312	0	130.656	0	115.031	0	188.906	186.844	0	0	0	134.594	0	0	60.9688	0	0	55.0938	Healthy
1140	15.3303	93.8624	67.1101	163.862	0	140.514	0	157.147	164.092	0	0	0	124.413	0	0	73.5688	0	0	93.5138	Healthy
1141	0	4.51786	31.375	109.714	0	0	0	135.089	141.411	0	0	0	103.482	0	0	62.0893	0	0	78.9821	Healthy
1142	0	0	0	0	0	0	0	128.885	138.885	60.9344	0	0	94.4918	1.7541	0	42.541	21	0	0	Healthy
1143	0	0	0	0	0	18.1	0	124.575	130.325	30.075	0	0	76.475	53.3	0	38.6	120.2	0	0	Healthy
1144	0	0	0	49.0333	0	10.1889	0	134.589	136.644	0	0	0	34.1778	12.9667	0	60.2556	0	0	0	Healthy
1145	0	0	0	15.2105	0	0	0	153.75	164.053	0	0	0	42.7105	0	0	0	0	0	80.2763	Healthy
1146	0	9.59677	21.8266	125.448	0	0	0	146.246	148.907	0	6.89919	0	73.375	8.38306	0	16.9435	0	0	62.504	Healthy
1147	0	18.1639	70.1148	144.344	0	12.6393	0	133.721	142.869	0	0	0	105.377	0	0	0	0	0	81.2459	Healthy
1148	0	0	0	106.117	0	0	0	129.883	135.642	0	0	0	9.37917	84.5542	0	0	18.525	0	0	Healthy
1149	0	0	0	34.3787	12.8817	0	0	44.7811	59.7811	0	0	83.4083	0	0	0	0	0	0	0	Healthy
1150	0	0	0	152.826	0	0	0	127.478	131.696	0	0	108.913	126.87	0	0	57.2609	7.04348	0	0	Healthy
1151	96.0488	105.134	109.28	146.488	69.3415	22.9878	25.0366	170	167.5	98.8659	19.9512	0	156.085	0	0	71.0732	0	0	98.5122	Healthy
1152	74.3511	124.957	59.4894	173.851	2.20213	129.351	0	168.021	174.734	122.202	58.266	9.01064	227.223	0	0	124.17	0	0	102.936	Healthy
1153	127.889	100.37	57.5556	139.926	0	107.593	0	153.593	145.741	16.1481	6.22222	0	163.407	0	0	76.1852	0	0	151.37	Healthy
1154	0	38.8	42.4857	102.171	0	48.6571	0	124.4	146.771	0	0	0	79.8857	0	0	48.8	0	0	169.4	Healthy
1155	0	147.75	133.524	168.905	0	40.4881	0	156.429	162.357	0	22.7857	0	192.679	0	0	103.679	0	0	136.238	Healthy
1156	78.3581	67.1554	47.4122	139.635	3.10811	23.0405	0	158.824	166.723	5.33784	15.6824	0	165.095	0	0	78.0541	0	0	165.149	Healthy
1157	35.2687	130.03	35.4776	132.701	0	103.642	0	119.119	135.746	0	0	0	105	0	0	51.0299	0	0	111.507	Healthy
1158	0	91.1538	73.8077	167.808	0	19.9231	0	167.769	165.231	38.9615	46.3846	0	155.462	3.76923	0	78.5	0	0	60.4615	Healthy
1159	73.9441	89.3497	35.4266	169.217	0	167.65	0	171.413	174.14	0	6.02797	0	154.266	0	0	73.958	0	0	92.979	Healthy
1160	81.5556	40.0889	54.3111	151.889	0	0	0	195.378	200.178	0	29.1333	0	177.844	0	0	83.4889	0	0	84.5778	Healthy
1161	84.8254	71.1429	0	101.698	0	0	0	179.063	180.556	0	0	0	154.254	0	0	49.254	0	0	111.714	Healthy
1162	78.1731	15.0577	0	108.192	0	0	0	179.269	187.615	0	0	0	182.077	0	0	82.3654	0	0	85.7115	Healthy
1163	65.8846	67.1923	47.0769	139.038	0	0	0	198.872	205.526	0	0	0	175.474	0	0	69.5385	0	0	68.641	Healthy
1164	0	23.1667	0	135.567	0	36.3333	0	149.867	151.533	0	0	0	0	0	0	0	0	0	94.5333	Healthy
1165	0	0	0	26.0952	0	0	0	152.619	158.81	0	0	0	74.381	0	0	17.2857	0	0	67.7143	Healthy
1166	0	68.8261	62.3913	148.623	0	0	0	149.406	151.928	0	1.98551	0	103.768	0	0	3.13043	0	0	54.2754	Healthy
1167	0	0	0	121.066	0	51.9396	0	145.626	147.846	0	0	0	27.3352	83.2747	0	19.8626	0	0	4.24725	Healthy
1168	0	0	0	105.61	0	0	0	116.829	121.183	0	0	0	0	10.439	0	0	79.4146	0	0	Healthy
1169	0	0	0	116.185	47.4462	0	0	75.9077	84.1231	0	0	129.938	100.262	0	0	44.0769	144.477	0	30.1538	Healthy
1170	82.4535	63.5988	45.6047	107.634	5.01744	59.1453	41.9419	179.331	187.233	0	0	0	109.93	0.52907	0	56.843	0	0	77.7209	Healthy
1171	79.1525	114.085	55.339	172.983	14.4746	64.6949	0	195.525	201.153	127.051	72.8475	0	214.661	0	0	122.356	0	0	78.7627	Healthy
1172	88.3793	113.966	77.2241	177.31	0	48.2586	41.8621	166.431	168.034	24.0345	9.96552	0	223.81	104.759	0	127.069	0	0	97.9655	Healthy
1173	33.1892	60.027	9.02703	135.514	0	39.1351	0	152.243	147.027	0	69.6757	0	180.811	0	0	100.216	0	201.459	220.946	Healthy
1174	46.3913	112.739	74.1739	153.435	0	83.087	0	134.565	148.043	0	45.087	0	139.478	0	0	62.913	0	0	52.5217	Healthy
1175	78.6415	159.019	135.943	152.981	0	34.6792	0	168.019	161.868	0	3.45283	0	141.849	0	0	80.4906	0	0	103.906	Healthy
1176	53.7474	83.1684	43.3789	137.747	0	23.1579	0	159.537	160.905	0	0	0	139.968	0	0	70.5474	0	28.7579	132.884	Healthy
1177	89.2619	93.7381	23.5476	141.524	0	45.381	0	183.452	183.619	0	0	0	179.714	0	0	83.7619	0	0	51.9762	Healthy
1178	95.56	0	0	111.24	0	0	0	190.12	191.4	0	0	0	179.84	0	0	112.96	0	0	81.44	Healthy
1179	85.5614	0	0	102.649	0	0	0	191.14	199.193	0	0	0	145.842	0	0	54.2456	0	0	85.2105	Healthy
1180	83.2037	71.037	61.963	129.602	0	10.4537	0	173.889	179.491	0	0	0	133.954	3.58333	0	60.963	0	0	97.3704	Healthy
1181	72.8696	110.652	0	193.13	0	198.304	0	190.174	191.174	0	0	0	200.913	0	0	116.348	0	0	27.8696	Healthy
1182	51.475	83.425	0	158.15	0	118.35	0	181.75	175.375	0	0	0	177.25	0	0	91.425	0	0	89.475	Healthy
1183	43.9184	137.551	126.469	178.449	0	0	0	170.204	185.673	0	73.6122	0	177.878	106.673	0	104.347	0	0	88.0204	Healthy
1184	0	9.37255	4.39216	75.9804	0	0	0	154.549	160.549	0	0	0	91.549	0	0	0	0	0	66.8431	Healthy
1185	0	0	0	152.289	40.7333	0	0	133.644	127.2	0	0	83.7111	32.3111	0	0	31.5333	44.5333	0	0	Healthy
1186	27.1556	103.911	89.2593	163.422	35.9778	78.3704	0	199.933	209.659	24.9556	42.2148	4.14815	166.511	0	0	86.7704	0	0	102.052	Healthy
1187	50.3333	126.639	96.4444	169.694	0	84.1389	0	159.889	166.139	0	0	0	174.944	0	0	115.917	0	0	131.861	Healthy
1188	46.2676	174.197	111.69	185	0	78.1127	0	176.859	176.634	1.15493	6.61972	0	209.549	0	0	103.254	0	0	80.493	Healthy
1189	81.0526	110.263	82.3684	171.158	0	52.8684	0	173.763	179.5	91.3947	63.0263	0	195.789	0	0	95.7632	0	0	142.421	Healthy
1190	35.2941	111.039	45.2157	136.157	10.3725	105.137	1.86275	157.647	165.314	0	25.6667	10.5686	161.686	0	0	58.549	0	0	173.412	Healthy
1191	50.3582	116.164	75.7164	162.313	49.8657	107.761	0	163.418	175	57.6567	69.5672	52.3731	193.239	0	0	107.627	0	96.3433	188.299	Healthy
1192	74.8	114.458	103.067	187.367	0	94.1583	0	155.658	163.517	0	37.675	0	156.383	0	0	75.2833	0	131.725	132.1	Healthy
1193	127.829	122.902	125.854	127.951	0	128.756	0	163.049	172.634	0	54.2439	0	162.268	0	0	79.878	0	0	102.634	Healthy
1194	75.1111	138.6	91.8222	150.689	0	177.778	0	185.622	189.111	40.0222	47.4	0	209.244	0	0	122.8	0	0	135.711	Healthy
1195	46.3019	76.3585	65.4906	134.094	0	93.5283	0	132.868	145.774	0	0	0	85.6792	0	0	31.9245	0	0	201	Healthy
1196	56.9889	124.456	62.6778	133.944	0	45.1889	0	133.956	143.011	0	0	0	140.467	0	0	74.0667	0	0	104.144	Healthy
1197	86.5098	117.804	97.9804	204.373	18.1961	167.529	0	160.608	169	0	75.6078	0	191.863	0	0	98.4118	0	0	116.431	Healthy
1198	83.3077	122.349	106.686	189.432	0	85.1893	0	178.077	181.266	0	42.213	0	178.396	0	6.71006	88.1598	0	0	67.8935	Healthy
1199	55.1739	15.8478	0	109.522	0	0	0	184.391	197.826	0	0	0	166.761	0	0	102.152	0	0	85.4348	Healthy
1200	65.4211	0	0	108.053	0	0	0	193.789	192.711	0	0	0	163.263	0	0	82	0	0	90.7105	Healthy
1201	79.1379	14.8621	3.65517	90.4828	0	2.65517	0	182.655	186.345	0	0	0	161.517	0	0	56.5172	0	0	96.2759	Healthy
1202	66.0308	82.1846	0	147.954	0	97.6	0	182.523	196.4	0	0	0	187.492	0	0	93.4923	0	0	59.1077	Healthy
1203	58.6538	34.4808	7.96154	110.423	0	0	0	184.692	192.442	0	0	0	171.673	0	0	68.2115	0	0	72.2308	Healthy
1204	0	0	0	100.609	0	18.6522	0	153.739	154.478	0	0	0	109.348	0	0	65.8261	0	0	39.9565	Healthy
1205	0	0	0	162.639	0	146.806	0	157.583	161.417	0	0	0	32.7778	0	0	10.0833	0	0	43.5833	Healthy
1206	0	0	0	87.766	0	11.383	0	128.489	131.915	0	0	0	91.5957	41.1702	0	21.7234	0	0	0	Healthy
1207	0	0	0	118.048	0	0	0	148.323	155	0	0	0	118.194	0	0	61.3065	0	0	48.5806	Healthy
1208	0	0	39.2222	132.333	0	0	0	151	162.083	0	0	0	106.222	0	0	6.25	0	0	52.1667	Healthy
1209	0	0	0	122.231	0	13.7436	0	148.538	152	0	0	0	94.8462	0	0	50.4615	0	0	86.7692	Healthy
1210	0	0	0	103.75	0	125.583	0	134.542	142.875	0	0	0	91.9583	0	0	0	0	0	0	Healthy
1211	0	0	0	128.712	0	4.48077	0	134.692	134.75	0	0	0	112.038	68.3269	0	47.9423	0	0	0	Healthy
1212	0	0	0	106.921	0	0	0	129.316	132.974	0	0	0	85.6579	43.0526	0	0	0	0	0	Healthy
1213	0	0	0	136.374	132.523	0	0	118.397	126.443	0	0	94.3391	110.908	0	0	42.9655	119.443	0	22.3276	Healthy
1214	0	0	0	142.275	119.075	0	0	135.3	142.575	0	0	161.2	39.475	10.15	0	17.85	60.25	0	32.3	Healthy
1215	39.8015	109.107	104.16	154.351	7.45038	42.2824	0	195.641	199.237	8.32061	24.5954	3.57252	187.45	0	0	99.2137	0	0	65.3588	Healthy
1216	24.375	112.833	91.1667	175.958	0	72.875	0	206.917	202.375	0	22.0417	0	211.375	48.4583	0	94.7083	0	0	97.375	Healthy
1217	63.3378	161.284	138.027	193.514	0	105.203	0	171.459	179.784	120.851	59	0	211.514	0	0	104.108	0	0	97.527	Healthy
1218	64.4565	217.522	127.957	186.391	72.8696	192.391	0	193.217	202.348	92.413	50.7609	0	202.152	0	0	117.478	0	0	93.3261	Healthy
1219	44.1143	123.943	40.9571	120.914	0	189.186	0	151.271	158.171	0	1.95714	0	128.071	0	0	46.9571	0	0	82.0429	Healthy
1220	66.1351	139.441	89.3514	173.297	99.8198	124.495	0	198.595	203.829	24.8198	62.8468	56.4234	223.234	0	0	120.838	0	0	144.703	Healthy
1221	56.7027	94.2703	69.1712	146.676	0	112.009	0	143.288	156.126	3.06306	0	0	137.099	0	0	62.7297	0	0	148.468	Healthy
1222	69.4722	163.25	119.278	230.472	0	147.444	0	186.861	204.167	99.0556	121.667	0	239.278	0	0	115.111	0	0	102.194	Healthy
1223	123.083	170.792	118.25	191.542	0	158.167	0	198.292	205.292	145.208	50.25	0	212.958	0	0	100.333	0	0	139	Healthy
1224	28.8516	124.359	59.125	180.562	0	169.312	0	164.617	171.375	0	29.5391	0	129.133	30.5625	0	54.9297	0	0	163.227	Healthy
1225	13.1071	103.036	47.0357	138.143	0	109.893	0	146.5	153.893	0	0	0	163.75	0	0	64.75	0	0	50.5	Healthy
1226	42.5244	100.146	68.1463	132.366	0	48.9512	0	153.402	156.085	0	19.8293	0	167.22	0	0	72.1098	0	0	106.098	Healthy
1227	26.5833	126.208	21.875	132.667	0	78.5833	0	138.375	150.958	0	0	0	109.083	0	0	56.375	0	0	119.917	Healthy
1228	0	134.577	100.154	168.615	0	12.2308	0	149.423	152.731	84.1154	62.6538	0	180.269	0	0	57.5	0	0	77.9615	Healthy
1229	50.6116	137.017	93.5868	214.215	0	192.066	0	160.388	170.091	0	5.31405	0	170.802	0	0	82.0331	0	0	116.421	Healthy
1230	46.4091	61.7273	59.4545	116.636	0	27.8636	0	151.409	153.864	0	0	0	121.045	0	0	50.9545	0	0	74.6364	Healthy
1231	65.42	89.38	96.34	145	0	49.78	0	142.2	142.58	0	10.04	0	180.5	0	0	82.42	0	0	76.3	Healthy
1232	89.1029	108.382	0	161.265	0	159.412	0	168.618	182.221	0	0	0	187.059	0	0	99.9118	0	0	80.1029	Healthy
1233	45.0476	0	0	109.143	0	0	0	193.524	192.905	0	0	0	166.238	0	0	66	0	0	81.9524	Healthy
1234	69.4643	0	0	112.857	0	0	0	191.643	196.964	0	0	0	172.929	0	0	72	0	0	89.8929	Healthy
1235	50.2692	35.5385	0	84	0	24.4615	0	180.538	186.115	0	0	0	171.154	0	0	76.8077	0	0	31.8846	Healthy
1236	0	59.1538	69.6538	141.808	85.4615	63.2692	0	127.308	138.115	0	0	0	94.1154	0	0	45.8846	0	0	87.5385	Healthy
1237	0	23.1143	7.67619	119.19	40.4286	1.61905	0	143.038	152.286	0	0	0	99.6381	0	0	49.1905	0	0	57.1238	Healthy
1238	0	54.9259	36.9259	118.148	0	0	0	153.384	160.75	0	0	4.35648	85.4259	0	0	29.0093	0	0	52.6806	Healthy
1239	0	0	0	109.988	0	16.253	0	154.373	165.675	0	0	0	116.096	0	0	11.0723	0	0	100.386	Healthy
1240	0	0	0	92.7727	0	0	0	143.568	138.091	0	0	0	103.659	0	0	0	0	0	69.9545	Healthy
1241	0	12.3153	0.954955	125.676	0	12.8739	0	156.694	161.234	0	12.8378	0	110.856	0	0	19.7117	0	0	35.2613	Healthy
1242	0	0	0	128.069	0	0	0	126.586	138.724	0	0	0	44	0	0	49.4138	0	0	62.5517	Healthy
1243	0	67	86.4615	130.974	0	0	0	136.564	150.077	0	0	0	70.2051	0	0	0	0	0	14.8974	Healthy
1244	0	0	0	109.976	0	0	0	136.587	144.968	0	0	0	0	48.373	0	10.1032	0	0	12.4206	Healthy
1245	56.3109	107.244	41.2689	154.748	71.479	75.7311	0	193.151	199.37	2.77311	31.3277	42.4118	208.756	0.764706	0	116.891	0	0	78.1092	Healthy
1246	47.7245	71.7653	16.7347	128.673	0	71.4694	0	198.133	204.765	12.8571	47.8469	14.7857	156.612	0	0	77.1735	0	0	63.5714	Healthy
1247	17.92	143.84	157.6	183.28	82.96	108.84	0	188.2	200.48	168.08	90.92	0	184.44	0	0	82.72	0	0	84.84	Healthy
1248	37.2881	126.432	82.7881	133.398	0	96.9915	0	138.297	146.364	1.49153	14.5	0	163.949	0	0	77.2966	0	0	102.831	Healthy
1249	69.2911	157.038	100.987	197.418	23.4304	153.937	0	165.114	174.646	135.127	69.519	22.9114	195.481	0	0	106.937	0	0	98.5823	Healthy
1250	83.3571	125.2	91.2714	160.171	0	148.714	0	184.086	176.514	0	4.04286	0	159.429	0	0	82.1286	0	0	138.9	Healthy
1251	75.2041	104.265	74.3878	166.163	4.83673	74.2041	0	195.837	199.612	0	17.0816	0	183.469	0	0	96.7959	0	13.4082	133.592	Healthy
1252	34.5588	71.8824	127.647	152.529	76.2941	49.1471	0	175.059	181.265	0	0	0	121.5	0	0	48.5294	0	0	126.912	Healthy
1253	72.3377	64.9481	6.80519	125.61	0	68.7273	0	148.481	152.87	0	0	0	146.909	0	0	70.7792	0	0	124.519	Healthy
1254	13.75	85.35	80.75	117	0	32.45	0	131.85	133.95	0	0	0	161.45	0	0	89.25	0	0	144.45	Healthy
1255	19.7642	57.5472	37.6792	113.585	0	94.4906	0	157.868	160.802	169.528	21.2547	0	137.311	106.189	0	70.7075	0	0	87.3962	Healthy
1256	84.7083	115.174	101.729	170.75	0	83.7361	0	152.715	155.146	0	47.4375	0	166.549	0	0	69.6111	0	0	56.8333	Healthy
1257	74.4	24.0909	0	100.945	0	0	0	186.527	188.709	0	0	0	155.982	0	0	63.0545	0	0	36.2909	Healthy
1258	84.3973	33.4384	0	124.493	0	79.9041	0	186.479	196.836	0	0	0	169.822	0	0	73.3973	0	0	44.9452	Healthy
1259	70.4792	0	0	110.354	0	0	0	181.083	192.104	0	0	0	166.292	0	0	76.3542	0	0	79.4167	Healthy
1260	96.8857	4.11429	0	99.9143	0	7	0	192.8	197.486	0	0	0	158.143	0	0	62.3143	0	0	97.8286	Healthy
1261	106.179	56.9643	29.3929	130.75	0	0	0	184.857	185.429	0	0	0	170.143	0	0	73.6071	0	0	106.536	Healthy
1262	107.8	0	0	98.8333	0	0	0	188	190.833	0	0	0	158.767	0	0	82.5	0	0	105.933	Healthy
1263	47.8776	0	0	103.388	0	2.87755	0	188.755	197.02	0	0	0	157.735	0	0	76.3061	0	0	87.3673	Healthy
1264	71.48	0	0	113.82	0	0	0	166.82	172.8	0	0	0	146.02	0	0	102.26	0	0	99.16	Healthy
1265	0	33.6188	31.7444	62.9058	0	0	0	147.417	153.61	0.973094	9.06278	0	97.7982	0	0	26.7534	0	0	51.8251	Healthy
1266	0	0	0	0	0	0	0	111.4	127.225	0	0	0	57.825	89.525	0	3.625	100.45	0	0	Healthy
1267	0	0	0	134.205	0	11.8864	0	160.432	166.75	0	0	0	130.409	0	0	58.3636	0	0	80.75	Healthy
1268	0	0	33.6786	144.107	0	62.3571	0	147.536	162.714	0	0	0	22.9286	6.28571	0	0	0	0	36.7857	Healthy
1269	0	0	3.74576	124.559	0	0	0	161.169	167.508	0	0	0	106.288	0	0	42.2373	0	0	41.322	Healthy
1270	0	0	0	111.906	0	1.98113	0	137.094	137.057	0	0	0	42.8113	39.5472	0	2.16981	0	0	0	Healthy
1271	0	0	0	121.779	123.327	0	0	116.644	121.904	0	0	104.865	89.1538	0	0	1.03846	140.048	0	0	Healthy
1272	0	0	0	145.558	139.029	0	0	112.298	120.904	0	0	119.856	141.375	0	0	76.9712	191.077	0	64.2212	Healthy
1273	66.8512	155.613	133.476	173.631	68.5655	76.5179	0	196.482	205.369	58.5774	34.8155	43.5357	205.863	0	0	107.262	0	0	95.3274	Healthy
1274	69.0638	107.223	84.3723	144.628	84.0532	118.777	0	162.415	165.17	96.7128	63.7128	1.14894	175.904	0	0	94.1596	0	0	107.628	Healthy
1275	88.2955	114.955	130.591	178.159	84.7727	126	0	152.318	168.75	118.068	7.86364	106.773	166.795	0	0	88.0909	0	0	114.523	Healthy
1276	49.1803	174.41	129.852	219.41	11.6393	168.262	0	188.066	196.705	145.033	45.2459	15.0164	201.262	6.08197	0	108.82	0	0	119.016	Healthy
1277	75.7449	86.0765	77.0153	146.653	58.4133	93.9745	0	160.189	163.546	3.14286	43.3316	13.4694	161.444	0	0	79.0918	0	0	121.821	Healthy
1278	132.5	211.273	152.818	227.045	0	168.182	0	190.727	192	181.409	88.9091	0	201.091	0	0	97.9091	0	0	138.409	Healthy
1279	3.75862	140.655	107.621	169.828	0	143.759	0	145.241	162.966	0	0	0	149	0	0	80.3793	0	0	65.4138	Healthy
1280	63.1579	91.0351	38	133.807	0	139	0	164.263	171.07	0	0	0	172.561	0	0	95.4035	0	0	137.754	Healthy
1281	65.8571	95.6429	0	137.893	0	74.3929	0	136.429	132.679	0	0	0	182.857	0	0	77.0714	0	0	165.75	Healthy
1282	84.5444	109.018	18.9586	165.686	0	177.083	0	161.189	163.604	87.2959	2.84615	0	158.396	16.9941	0	74.2249	0	0	91.8343	Healthy
1283	91.8511	0	0	107.979	0	0	0	200.638	212.043	0	0	0	178.723	0	0	70.1277	0	0	45.383	Healthy
1284	57.9531	66.1719	14.4219	142.672	0	101.625	0	186.875	190.406	0	0	0	181.266	0	0	90.125	0	0	94.0938	Healthy
1285	37.2628	7.19872	8.05128	114.417	0	0	0	164.84	171.449	0	0.878205	0	146.019	0	0	60.2179	0	0	73.3782	Healthy
1286	0	0	0	111.676	0	32.3529	0	141.176	154.162	0	0	0	106.088	0	0	35.1618	0	0	55.7059	Healthy
1287	0	25.2	27.7647	64.1059	0	0	0	148.271	159.176	0	0	0	1.72941	0	0	0	0	0	65.5412	Healthy
1288	0	0	0	0	0	0	0	129.011	140.851	119.351	0	0	91.3723	65.0213	0	39.4255	58.4894	0	0	Healthy
1289	0	0	0	0	0	0	0	126.242	130.424	0	0	0	116.909	140.333	0	25.9394	60.7273	0	0	Healthy
1290	0	0	0	6.06723	0	0	0	127.454	127.975	0	0	0	79.1429	57.958	0	1.04202	38.6891	0	0	Healthy
1291	0	3.3375	1.6375	131.525	0	0	0	150.238	162.1	0	0	0	91.0875	0	0	52.8625	0	0	75.0375	Healthy
1292	0	44.7273	12.7576	135.333	0	0	0	135.121	154.788	0	0	0	126.545	0	0	50.7576	0	0	63.1515	Healthy
1293	76.3554	111.603	67.4628	210.413	34.281	133.083	0	198.992	209.876	80.6198	62.1736	7.59504	206.438	0	0	107.124	0	0	102.306	Healthy
1294	5.43719	141.246	100.613	158.98	0	106.528	0	141.382	144.337	3.34171	8.46734	0	201.422	1.07538	0	96.9146	0	0	62.0603	Healthy
1295	48.5079	159.079	130.667	175.048	0	123.333	0	184.349	183.333	0	52.6825	0	212.286	0	0	110.476	0	5.03175	121.27	Healthy
1296	124.087	109.522	41.0435	147.739	0	116.565	0	172.609	179.478	10.6087	24.3043	0	193.087	0	0	101.087	0	0	151.957	Healthy
1297	54.6	117.85	78.25	134.7	0	32.4	0	162.55	167.45	0	22.2	0	175.1	0	0	82.4	0	0	140.4	Healthy
1298	110.641	102.172	88.7812	174.219	0	79.6562	0	180.109	182.234	17.9844	0	0	177.516	0	0	100.125	0	0	92.7344	Healthy
1299	50.2051	88.2564	121.974	191.359	0	141.077	0	160.897	167.051	0	43.1282	0	124.103	0	0	68	0	0	96.4615	Healthy
1300	0	59.9808	67.5192	137.096	0	3.75	0	133.058	145.731	138.865	2.63462	0	144.519	125.885	0	63.3654	0	0	40.9038	Healthy
1301	117.357	69.4643	21.8214	134.75	0	133.071	0	153	153.357	0	0	0	179.429	0	0	71.3214	0	0	104.214	Healthy
1302	64.0909	0	0	87.8636	0	0	0	193.455	196.273	0	0	0	141.318	0	0	23.9545	0	0	61.2273	Healthy
1303	98.4359	0	0	117.846	0	0	0	193.718	208.103	0	0	0	146.59	0	0	77.641	0	0	75.6923	Healthy
1304	104.902	64.3137	71.6078	123.686	0	0	0	161.804	171.157	0	0	0	130.255	0	0	58.8039	0	0	102.686	Healthy
1305	66.9737	46.1053	0	145.289	0	26.5526	0	186.658	194.079	0	0	0	157.026	0	0	63.5789	0	0	63.8947	Healthy
1306	22.5714	0	0	109.943	0	0	0	160.6	159.171	0	0	0	132.943	0	0	66.5429	0	0	92.7143	Healthy
1307	2.94595	0	0	112.784	0	10.2703	0	146.784	158.405	0	0	0	135.568	0	0	79.7568	0	0	110.297	Healthy
1308	0	0	3.83495	14.5922	0	0	0	156.136	162.602	0	0	0	6.90291	0	0	0	0	0	37.7767	Healthy
1309	0	0	0	0	0	42.0792	0	81.2376	96.0297	50.7129	0	0	18.2178	33.3465	0	0	116.129	0	0	Healthy
1310	0	15.1338	46.4437	131.31	0	0	0	154.5	162.521	0	0	0	91.8873	0	0	36.7887	0	0	61.5986	Healthy
1311	0	0	0	118.227	0	23.7733	0	166.253	171.653	0	0	0	109.707	0	0	16.5867	0	0	65.2533	Healthy
1312	0	45.0641	42.5641	145.372	0	23.6667	0	142.731	152.577	0	0	0	85.2436	0	0	0	0	0	30	Healthy
1313	65.0238	55.8571	33.3095	122.262	0	51.5238	0	182.881	201.762	0	0	0	158.619	0	0	87.1429	0	0	63.6667	Healthy
1314	80.8571	157.029	66.4571	177.486	0	158.6	0	186.171	194.514	141.743	67.7429	0	211.4	0	0	97.2286	0	0	83.6857	Healthy
1315	69.5405	112.595	108.757	177.892	67.2432	99.4459	0	178.297	184.122	167.284	62.7838	28.5811	170.824	0	0	112.865	0	0	113.676	Healthy
1316	136.774	158.903	79.9032	200.387	0	178.677	0	191.71	197.774	141.129	47.7097	0	233.097	0	0	120.097	0	0	127.935	Healthy
1317	21.6189	173.091	122.645	182.709	0	139.691	0	176.196	181.491	70.9094	76.283	0	218.298	0	0	124.86	0	0	135.453	Healthy
1318	79.5926	185.056	131.426	177.472	4.98148	124.472	0	180.306	182.972	90.5648	56.713	0	215.898	0	0	103.352	0	0	108.481	Healthy
1319	122.714	95.8214	111.893	179.393	0	122.857	0	127.536	126.214	0	76.7143	0	123.893	0	0	40.4286	0	0	57.6071	Healthy
1320	71.6522	62.587	46.4565	160.935	0	78.7609	0	181.217	179.217	0	39.5652	0	189.652	0	0	97.8913	0	0	103.761	Healthy
1321	0	129.019	134.352	195.63	0	23.8333	0	165.815	164.87	0	41.2593	0	170.222	0	0	82.5185	0	0	140.685	Healthy
1322	47.8905	99.2409	99.781	131.737	7.81022	37.1752	0	166.489	168.234	9.19708	17.0511	0	155.124	0	0	84.781	0	12.4818	142.65	Healthy
1323	47.9706	69.1912	80.2353	119.368	27.9706	31.2353	0	158.941	168.412	0	0	0	131.426	0	0	64.75	0	13.8382	139.735	Healthy
1324	67.9583	129.028	129.792	193.486	0	60.6667	0	140.722	140.861	0	29.1111	0	159.944	0	0	83.5278	0	0	139	Healthy
1325	20.8202	62.809	62.7416	128	0	60.2584	0	151.528	155.876	11.2022	2.1236	0	136.517	0	0	58.3596	0	0	14.6067	Healthy
1326	80.2075	61.6667	9.5283	131.962	0	38.4025	0	150.736	149.679	0	0	0	161	0	0	57.7358	0	0	98.7799	Healthy
1327	99.2632	0	0	103.553	0	0	0	177.395	189.132	0	0	0	167.079	0	0	58.8158	0	0	66.1842	Healthy
1328	90.8	0	0	102.4	0	0	0	177.8	182.5	0	0	0	144.343	0	0	73.1143	0	0	97.3429	Healthy
1329	56.6866	98.7761	79.1493	152.746	0	0	0	196.164	195.552	0	0	0	167.403	0	0	59.5522	0	0	84.6269	Healthy
1330	88.8974	31.0085	48.8632	119.017	0	7.99145	0	175.444	180.47	0	0	0	133.368	0	0	60.9829	0	0	79.5556	Healthy
1331	63	16.3	0	115.08	0	20.4	0	184.34	191.6	0	0	0	172.78	0	0	76.9	0	0	65.88	Healthy
1332	0	31.1636	45.4182	143.673	48.8909	28.8545	0	139.055	149.018	0	0	0	134.218	0	0	59.8364	0	0	87.1636	Healthy
1333	0	21.5789	0	168.035	0	125.719	0	163.877	174.175	0	0	0	110.86	0	0	25.2632	0	0	89.5088	Healthy
1334	0	0	12.3721	184.488	0	110.674	0	160.837	162.442	0	0	0	150.116	0	0	54.5814	0	0	77.6744	Healthy
1335	0	0	0	110.454	0	0	0	127.371	139.093	0	0	0	39.6598	29.4536	0	0	0	0	0	Healthy
1336	0	0	0	134.356	133.956	0	0	118.578	123.778	0	0	83.6889	89.9778	0	0	55.8222	194	0	0	Healthy
1337	0	0	0	162.719	61.7978	0	0	125.764	134.067	0	0	123.135	72.191	2.75281	0	50.7191	55.5506	0	4.80899	Healthy
1338	124.774	105.642	9.39623	161.17	0	52.5472	0	177.132	185.245	3.09434	44.6415	0	204.755	4.18868	0	142.038	0	0	80.7358	Healthy
1339	102.109	128.163	44.0652	167.489	0	70.8587	0	189.109	189.011	0	8.38043	0	220.837	0	0	125.25	0	0	85.9891	Healthy
1340	69.1714	141.6	81.5714	151.657	0	185.543	0	170.486	181.171	0	31.2857	0	142.229	0	0	55.1429	0	0	89.3143	Healthy
1341	41.9245	175.925	112.774	173.642	0	136.189	0	183.774	194.113	69.6415	78.2642	0	233.66	43.9057	0	140.019	0	0	150.264	Healthy
1342	90.5517	175.69	143.034	208.103	0	164.759	0	190.655	194.621	158.034	70.6897	0	214.034	49.6897	0	124.552	0	0	168.241	Healthy
1343	46.0838	98.3713	76.6287	171.886	0	101.347	0	145.263	151.713	0	8.32335	0	139.479	0	0	60.2036	0	0	159.234	Healthy
1344	70.78	129.38	120.62	228.12	0	164.26	0	172.76	168.62	0	76.02	0	169.86	0	0	90.58	0	0	138.72	Healthy
1345	0	96.0097	90.8738	177.922	0	57.2816	0	148.777	152.689	125.505	52.2039	0	160.922	38.4466	0	83.2136	0	0	91.4175	Healthy
1346	63.1957	14.2174	0	118.196	0	0	0	197.065	204.457	0	0	0	170.739	0	0	85.587	0	0	61.0217	Healthy
1347	67.878	13.6341	0	111.927	0	5.41463	0	182.951	192.439	0	0	0	187.317	0	0	85.1951	0	0	52.6829	Healthy
1348	0	2.46512	0	64.9302	0	18.2093	0	141	152.093	0	0	0	27.1163	0	0	5.93023	0	0	94.3488	Healthy
1349	0	0	0	106.981	0	74.2885	0	134.423	135.75	0	0	0	94.6058	6.08654	0	37.6827	0	0	29.6058	Healthy
1350	0	0	30.5764	125.153	0	17.0625	0	148.965	161.021	0	0	0	107.701	5.6875	0	1.3125	0	0	63.5069	Healthy
1351	0	0	0	131.791	0	15.2687	0	128.597	137.209	0	0	0	108.179	0	0	0	0	0	2.46269	Healthy
1352	0	0	0	110.455	0	0	0	145.691	147.982	0	0	0	34.5273	47.3818	0	0	0	0	0	Healthy
1353	0	0	0	114.073	0	23.2195	0	138.244	144.402	0	0	0	4.26829	85.3049	0	3.69512	0	0	0	Healthy
1354	0	0	0	119.736	143.208	0	0	116.181	120.722	0	0	123.514	96.2083	0	0	17.5139	139.403	0	0	Healthy
1355	0	0	0	158	119.041	0	0	93.9262	105.545	0	0	163.939	126.803	25.459	0	56.5164	95.668	0	62.6885	Healthy
1356	0	0	0	144.071	5.26786	0	0	119.018	121.839	0	0	66.4286	14.9286	0	0	42.1071	67.9107	0	0	Healthy
1357	127.742	160.823	126.097	203.871	0	100.839	10.371	177.274	187.532	103.065	59.629	0	202	0	0	109.581	0	0	107.129	Healthy
1358	106.926	174.667	147.481	213.556	0	67.9259	0	172.852	187.296	166.259	89.8519	0	237.296	18.1852	0	87.8889	0	0	138.296	Healthy
1359	53.4167	166	126.808	188.475	8.39167	122.467	0	167.675	176.117	33.9917	54.95	0	178.733	23.2	0	99.0417	0	76.425	113.283	Healthy
1360	63.5789	147.789	44.8158	190.789	0	119.395	0	201.553	203.526	32.5789	33.6316	0	156.316	0	0	68.7895	0	0	123.158	Healthy
1361	26.0986	155.099	20.3521	183.042	0	196.063	0	156.289	161.31	0	0	0	162.176	0	0	76.2887	0	0	179.324	Healthy
1362	19.3196	91	56.933	159.299	2.19072	90.4433	0	152.216	156.304	0	8.45361	0	160.814	0	0	75.5412	0	0	143.613	Healthy
1363	53.0588	101.235	111.941	171.647	0	85.2941	0	144.098	153.078	0	0	0	172.961	0	0	65.0784	0	0	79.1569	Healthy
1364	76.0853	47.8009	40.7773	120.18	0	3.64455	0	130.796	138.981	0	0	0	169.057	0	0	74.1374	0	0	80.455	Healthy
1365	93.8857	21.1571	0	120.086	0	41.1714	0	187.743	188.7	0	0	0	173.014	0	0	86.2286	0	0	55.5714	Healthy
1366	83.4483	8.51724	0	98.6552	0	0	0	178.517	184.586	0	0	0	169.276	0	0	72.3448	0	0	49.7931	Healthy
1367	85.5714	0	0	101.905	0	0	0	197.524	203.476	0	0	0	197	0	0	92.1429	0	0	21.5238	Healthy
1368	92.8605	0	0	87.4884	0	0	0	171.791	180.186	0	0	0	143.326	0	0	60.4651	0	0	80.6977	Healthy
1369	65.6	76.3385	0	138.292	0	15.4769	0	181.446	197.538	0	15.7077	0	197.277	0	0	102.031	0	0	70.9538	Healthy
1370	79.1698	71.717	55.9811	147.038	0	4.41509	0	193.604	200.434	0	0	0	172.547	0	0	62.8302	0	0	47.5283	Healthy
1371	0	0	0	113.879	0	0	0	151.106	161.667	0	0	0	108.348	0	0	1.63636	0	0	55.6061	Healthy
1372	0	0	0	117.711	0	0	0	144.5	161.053	0	0	0	92.7632	0	0	38.2895	0	0	74.5789	Healthy
1373	0	0	0	133.674	6.30435	24.2174	0	175.196	171.761	0	0	0	115.674	0	0	56.8261	0	0	75.4783	Healthy
1374	0	0	0	123.87	0	0	0	159.907	164.426	0	0	0	107.352	0	0	26.9815	0	0	54.6481	Healthy
1375	0	0	0	125.321	0	2.16981	0	137.66	149.415	0	0	0	111	68.9623	0	0	0	0	0	Healthy
1376	0	0	0	102.4	0	0	0	117.9	132.725	0	0	0	0	29.15	0	0	0	0	0	Healthy
1377	0	0	2.45192	113.577	154.587	0	0	21.6442	92.9519	0	0	210.019	115.923	0	0	57.2596	70.1538	0	3.78846	Healthy
1378	98.1094	58.5469	36.4062	137.406	31.7969	0	8.53125	173.094	177.609	124.578	7.04688	0	180.016	0	0	106	0	0	79.3125	Healthy
1379	125.281	98.875	85	168.417	32.625	92.875	0	164.479	164.75	49.7396	44.1667	0	211.906	43.1979	0	117.031	0	0	123.302	Healthy
1380	5.19048	110.5	70.0238	160.429	0	115.524	0	150.762	159.429	0	66.9524	0	162.833	170.952	0	76.2857	0	0	152.667	Healthy
1381	88.7184	129.592	93.9806	198.767	0	196	0	158.291	167.738	44.8738	44.8738	0	167.524	0	0	83.1262	0	0	131.816	Healthy
1382	54.6087	106.348	92.913	159.652	0	89.1739	0	167.174	173.522	0	0	0	169.609	0	0	78.1304	0	0	108.565	Healthy
1383	66.4783	100.217	104.522	168.174	0	131.587	0	153.804	159.109	0	0	0	169.848	0	0	76.913	0	0	122.043	Healthy
1384	58.2254	140.005	109.784	192.263	0	119.385	0	147.634	157.962	0	23.9343	7.46009	182.413	0	0	96.3474	0	0	144.761	Healthy
1385	52.1613	104.097	107.452	165.387	0	56.7742	0	161.29	158.29	166.645	0	0	165.355	91.3226	0	59.4516	0	0	42.7097	Healthy
1386	76.8125	0	0	121.906	0	0	0	181.469	190.531	0	0	0	195.875	0	0	96.5938	0	0	70.4688	Healthy
1387	73.1842	0	0	106.947	0	0	0	189.526	186.868	0	0	0	177.132	0	0	91.2632	0	0	71.1053	Healthy
1388	92.5111	0	0	45.5333	0	0	0	187.733	196.156	0	0	0	134.756	0	0	51.5333	0	0	43.6222	Healthy
1389	63.4737	0	0	89.7018	0	0	0	195.263	203.754	0	0	0	159.456	0	0	71.9825	0	0	109.702	Healthy
1390	71.3654	70.5192	34.9615	124.692	0	0	0	191.115	193.288	0	0	0	172.481	0	0	73.4808	0	0	77.0962	Healthy
1391	36.9706	0	0	102.088	0	0	0	185.618	194.706	0	0	0	156.5	0	0	94.7059	0	0	102.706	Healthy
1392	54.4444	137.074	105.667	208.593	0	0	0	193.185	196.148	0	0	0	194.222	0	0	102.741	0	0	76	Healthy
1393	52.1481	3.85185	6.44444	93.1852	0	0	0	194.222	197.37	0	0	0	109.111	0	0	29.1481	0	0	57.7037	Healthy
1394	61.9348	12.913	5.86957	113.152	0	0	0	177.065	189.848	0	0	0	164.891	0	0	92.3913	0	0	58.2826	Healthy
1395	100.074	81.3235	81.5294	155.5	0	0	0	195.706	196.5	0	0	0	129.853	7.70588	15.5735	56.1176	0	0	62.5	Healthy
1396	45.6892	66.9189	51.8784	161.027	0	48.527	0	181.689	183.311	0	16.9324	0	130.068	45.973	0	66.2703	0	0	54.9865	Healthy
1397	0	0	0	15.5349	0	10.8256	0	137.593	148.884	0	0	0	0	0	0	0	0	0	38.7326	Healthy
1398	0	0	0	27.1481	0	0	0	152.37	161.222	0	0	0	46	0	0	15.1481	0	0	57.5926	Healthy
1399	0	0	0	0	0	0	0	127.196	126.652	0	0	0	99.7826	111.935	0	0	40.413	0	0	Healthy
1400	0	0	0	91.2	0	0	0	131.145	136.273	0	0	0	105.236	0	0	26.7091	0	0	65.0545	Healthy
1401	0	84.64	55.2	124.68	0	0	0	152.08	163.04	0	0	0	41.32	0	0	24.48	0	0	16.28	Healthy
1402	0	0	0	131.487	0	0	0	161.697	164.829	0	0	0	92.75	0	0	53.7368	0	0	79.6711	Healthy
1403	0	23.8679	48.434	102.075	0	0	0	149.208	152.755	0	0	0	45.6038	0	0	0	0	0	14.434	Healthy
1404	0	0	0	109.844	0	0	0	136.719	150.062	0	0	0	0	58.0312	0	0	0	0	0	Healthy
1405	0	0	0	178.743	103.457	0	0	117.429	130.057	0	0	136.229	121.2	0	0	59.4857	91.6286	0	13.1143	Healthy
1406	93.425	51.225	49.025	126.9	0	57.325	0	194.9	210.625	16.175	0	0	144.525	0	0	49.7	0	0	80.625	Healthy
1407	99.6562	124.414	90.1641	146.961	85.4922	90.2656	0	170.547	173.633	77.0156	36.0859	42.3438	186.844	0	0	95.25	0	0	120.945	Healthy
1408	152.08	115.78	78.36	166.44	0	106.08	0	182.8	194.22	139.6	28.4	0	183.84	0	0	87.3	0	0	84.08	Healthy
1409	101.71	168.667	136.826	211.145	0	147.812	0	187.435	195.029	114.826	78.6812	0	224.072	0	0	122.362	0	0	90.2464	Healthy
1410	56.0541	99.8378	34.8649	146.757	0	51.6216	0	188	188	84.1351	42	0	219.081	21.7838	0	104.486	0	0	57.5676	Healthy
1411	70.6981	70.0377	58.8113	145.472	9.16981	92.9623	0	183.038	182.981	105.717	69.6415	25.7547	178.321	0	0	86.3585	0	0	123.943	Healthy
1412	78.1408	138.634	100.493	187.423	0	118.831	0	143.155	152.704	0	39.6761	0	170.648	0	0	86.0423	0	0	83.2676	Healthy
1413	66.7576	172.909	182.818	212.848	6.81818	111.424	0	164.818	171.333	143	82.9697	0	198.97	0	0	101.03	0	15.0909	121.424	Healthy
1414	37.8397	123.099	139.527	194.023	51.4885	69.7557	0	159.351	162.901	65.6794	67.084	0	152.092	0	0	89.5878	0	113.443	179.153	Healthy
1415	55.5289	93.5785	23.8843	159.917	0	120.388	0	132.678	135.041	0	1.13223	0	116.364	21.5868	0	63	0	0	177.24	Healthy
1416	77.1686	97.8663	36.0465	157.424	0	137.593	0	150.279	157.523	0	32.3256	0	173.459	0	0	90.5872	0	0	168.959	Healthy
1417	26.1206	161.08	122.407	225.809	0	160.472	0	156.005	164.965	125.739	63.5578	0	143.633	3.92965	0	74.7387	0	0	55.2111	Healthy
1418	0	72.1111	52.7778	153.4	0	44.6222	0	150	156.756	215.778	0	0	167.133	28.3333	0	82.7111	0	0	22.2444	Healthy
1419	74.7432	25.9459	0	111.095	0	14.2162	0	181.486	193.5	0	0	0	162.541	0	0	67.473	0	0	84.4324	Healthy
1420	58.75	0	0	102.875	0	7.675	0	194.275	209.6	0	0	0	159.25	0	0	66.875	0	0	23.2	Healthy
1421	81.6479	35.4366	0	102.62	0	70.6761	0	192.183	202.296	0	0	0	168.282	0	0	75.338	0	0	67.2113	Healthy
1422	30.8298	0	0	102.957	0	0	0	188.787	191.34	0	0	0	156.277	0	0	87.7872	0	0	66.0426	Healthy
1423	51.7955	29.3636	0	135.364	0	80.2273	0	195.136	208.909	0	0	0	157.341	0	0	80.2727	0	0	67.3409	Healthy
1424	34.4474	29.7368	30.9737	143.132	0	47.6316	0	162.842	169.868	0	13.5789	0	117.263	19.4737	0	42.3684	0	0	62.6842	Healthy
1425	0	33.7067	4.84	139.093	0	0	0	149.2	145.253	0	0	0	90.9867	0	0	7.88	0	0	75.0133	Healthy
1426	33.3147	19.1119	16.972	141.797	0	56.4336	0	163.566	164.678	0	0	0	120.322	0	0	37.3217	0	0	84.2867	Healthy
1427	0	0	0	105.872	0	5.42553	0	136.723	142.809	0	0	0	63.4043	98.3617	0	24.4681	0	0	0	Healthy
1428	0	0	0	118.723	0	3.10638	0	112.904	121.856	1.64362	0	0	0	0	0	0	78.2926	0	0	Healthy
1429	0	0	0	103.67	65.2261	0	0	110.53	98.4174	34.8783	0	0	3.30435	0	0	1.87826	107.443	0	0	Healthy
1430	0	0	0	149.112	122.402	0	0	113.355	123.701	0	0	151.411	160.271	7.2243	0	79.8692	126.495	0	78.9813	Healthy
1431	85.6477	74.3977	109.489	138.284	0	48.5795	0	176.818	187.67	9.07955	22.0568	0	149.614	1.86364	0	82.1591	0	0	107.557	Healthy
1432	55.6176	153.838	72.6324	137.074	0	121.426	6.77941	196.721	200.926	43.6029	64.3824	13.1176	184.75	38.6618	0	98.5294	0	0	84.0147	Healthy
1433	115.767	107.4	0	182.667	0	11.4333	8.46667	182.167	199.833	0	55.6667	0	231.867	0	0	159.967	0	0	96.4	Healthy
1434	48.963	94.7037	36.2222	143.111	13.7778	112.037	0	171.333	191.926	6.03704	35.1111	13.6667	152.37	0	0	94.1481	0	0	163.963	Healthy
1435	92.3729	118.898	84.9153	186.559	0	106.797	0	170.119	176.254	86.9322	45.1864	0	204.576	0	3.38983	120.746	0	0	121.627	Healthy
1436	69.0526	135.789	84.3684	134.684	0	119.842	0	173.947	178.684	0	43.3158	0	185.447	4.78947	0	77.8421	0	0	91.6316	Healthy
1437	41.2258	111.661	18.2581	132.274	0	174.581	0	161.516	161.516	0	0	0	125.258	0	0	53.2581	0	0	163.226	Healthy
1438	8.48718	94.2308	81.9744	163.769	0	59.4359	0	160.385	160.256	0	0	0	124.667	0	0	65.1538	0	0	194.641	Healthy
1439	83.0127	123.133	101.544	186.342	0	125.582	0	159.747	175.886	34.8734	0	0	185.69	0	0	87.4367	0	0	154.449	Healthy
1440	55.7209	92.1628	104.465	137.953	44.6279	38.0465	0	140.233	155.186	0	12.8837	0	131.581	0	0	54.4186	0	12.814	120.07	Healthy
1441	23.4231	125	151.654	182.269	0	93.5385	0	165.462	173.692	0	0	0	168.038	0	0	45.3846	0	0	140.731	Healthy
1442	20.3913	0	0	112.957	0	0	0	177.696	182.87	0	0	0	160.783	0	0	68.6087	0	0	50.6522	Healthy
1443	87.037	51.5185	0	128.741	0	0	0	181.444	173.815	0	0	0	210.296	0	0	97.8519	0	0	81.1852	Healthy
1444	61.1304	17.2609	0	100.37	0	0	0	200.304	199.804	0	0	0	167.022	0	0	81.9348	0	0	67.8478	Healthy
1445	76.1765	0	0	96.2941	0	0	0	178.765	188.853	0	0	0	136.324	0	0	60.4412	0	0	69.3235	Healthy
1446	0	103.222	0	120.259	144.741	39.5926	0	122.704	134.074	0	0	0	102.704	0	0	37.3704	0	0	54.8889	Healthy
1447	0	12.6267	0	100.733	12.8	0	0	136.68	143.373	0	0	0	139.92	0	0	74.2667	0	0	31.0533	Healthy
1448	0	0	0	66.9294	0	0	0	141.988	143.435	0	0	0	107.259	6.89412	0	45.0471	0	0	29.6235	Healthy
1449	0	0	0	0	0	0	0	127.844	136.25	152.15	0	0	57.9312	41.6625	0	13.15	94.1125	0	0	Healthy
1450	0	33.2974	31.3829	0.702602	0	0.657993	0	103.271	110.591	67.1673	20.1933	0	42.7658	7.95167	0	4.92937	116.23	0	0	Healthy
1451	0	0	0	139.55	0	0	0	156.225	168.333	0	0	0	113.613	0	0	42.3784	0	0	69.1892	Healthy
1452	0	0	0	111.961	0	0	0	121.921	133.224	0	0	0	0	4.47368	0	0	0	0	0	Healthy
1453	0	0	0	166.667	98.8519	0	0	113.556	135.667	0	0	106	108.778	0	0	72	55.4444	0	42.7407	Healthy
1454	81.0316	84.8842	62.4316	158.716	0	26.3053	0	200.453	205.737	21.8421	20.9474	12.6421	203.832	0	0	114.063	0	0	84.5474	Healthy
1455	58.2157	108.941	86.098	134.02	95.8627	50.049	0	205.529	209.775	0	30.3725	43.8627	174.353	0	0	102.863	0	0	80.0882	Healthy
1456	90.1803	75.7049	48.5246	122.82	89.3607	53.6885	0	188.426	191.787	14.2787	42	1.77049	155.426	0	0	75.8033	0	0	125.115	Healthy
1457	73.8313	80.253	80.3494	158.916	105.59	72.506	0	166.241	169.542	44.494	49.5181	61.5663	188.88	0	0	94.8072	0	0	103.157	Healthy
1458	92.2985	167.746	146.388	181.716	0	138.358	0	184.478	195.582	155.851	69.8209	2.07463	190.224	0	0	104.015	0	0	90.3881	Healthy
1459	28.1094	199.984	133.281	189.141	0	158.297	0	196.086	202.781	111.508	64.8047	9.1875	235.297	27.7266	0	135.391	0	0	119.188	Healthy
1460	96.6325	141.453	85.0855	202.453	4.35897	128.778	0	184.966	193.385	159.47	84.7009	32.0684	212.786	0	0	115.282	0	0	124.59	Healthy
1461	14.2561	94.2805	60.3415	137.439	0	109.732	0	149.415	154.098	0	0	0	96.0854	0	0	31.1951	0	0	180.512	Healthy
1462	97.0345	139.086	79.6034	211.224	0	202.862	0	156.328	162.31	0	0	0	196.845	0	0	87.6379	0	0	173.897	Healthy
1463	0	124.75	97.9091	217.5	0	80.8182	0	147.705	158.477	0	70.9318	0	186.409	6.20455	0	102.773	0	0	105.318	Healthy
1464	59.6545	120.873	114.073	171.291	0	129.182	0	170.545	169.964	0	0	0	172.691	0	0	90.5091	0	0	118.673	Healthy
1465	67.375	16.7969	15.6719	133.859	0	0	0	162.078	177.609	0	0	0	159.734	16.1406	0	63.6719	0	0	89.2656	Healthy
1466	68.6154	7.46154	8.2	99.2615	0	24.0769	0	176.185	180.908	0	2.12308	0	153.262	0	0	55.6	0	0	96.0462	Healthy
1467	42.7619	42.6667	36.4762	110.524	0	0	0	195.286	190.238	0	0	0	128.714	0	0	52.2857	0	0	64.381	Healthy
1468	56.4872	5.58974	0	121.128	0	67	0	188.821	181.872	0	0	0	169.308	0	0	70.8718	0	0	113.795	Healthy
1469	59.7	128.95	132.5	205.95	0	0	0	206.3	199.8	0	0	0	141.2	0	0	75.75	0	0	53.6	Healthy
1470	72.7407	15	29.0741	117.704	0	0	0	205.333	203.704	0	0	0	124.963	0	0	43.5926	0	0	53	Healthy
1471	3.76562	59.7031	5.96875	113.922	76.4062	20.3594	0	125	141.031	0	0	0	111.703	0	0	52.0156	0	0	74.2031	Healthy
1472	0	0	0	15.5909	0	8.09091	0	131.727	138	0	0	0	20.1818	0	0	51.7273	0	0	0	Healthy
1473	0	59.5227	55.5227	148.341	0	0	0	152.795	152.068	0	0	0	63.8864	0	0	0	0	0	53.9545	Healthy
1474	0	0	0	127.778	0	88.7222	0	141.639	149.583	0	0	0	22.3333	0	0	0	0	0	80.25	Healthy
1475	0	0	0	145.762	121.545	0	0	111.851	112.297	0	0	91.1782	116.079	0	0	64.901	163.752	0	2.47525	Healthy
1476	52.3553	95.8553	76.5658	152.395	128.026	90.4342	0	183.776	187.355	0	45.3289	47.4605	193.434	0	0	83.1447	0	0	132.513	Healthy
1477	52.6364	73.1364	15.6818	129.182	0	37.0909	0	199.091	189.5	0	27.1364	0	156.727	0	0	98.2727	0	0	172.864	Healthy
1478	48.1684	133.453	105.053	177.389	0	96.4737	17.2737	168.516	175.274	115.989	68.1789	0	210.074	0	0	129.832	0	0	61.4842	Healthy
1479	70.0746	150.716	80.0299	156.119	7.71642	162.104	0	206.045	210.925	121.254	67.2537	12.2239	203.075	0	0	112.567	0	0	91.5672	Healthy
1480	128.196	106.587	73.3261	170.087	0	119.217	0	169.261	186.609	124.891	79.8043	0	221.543	0	0	107.152	0	0	111.826	Healthy
1481	34.2295	138.279	58.2459	130.033	0	124.328	0	176.59	180.23	0	0	0	166	1.63934	0	54.8197	0	0	113.361	Healthy
1482	66.0732	167.695	107.122	156.244	0	131.707	0	182.646	190.585	0	21.7195	0	178.671	0	0	83.6463	0	0	121.256	Healthy
1483	19.7	137.135	108.925	169.315	0	123.07	0	165.795	170.405	0	8.795	0	169.445	1.845	0	86.245	0	0	142.8	Healthy
1484	83.142	129.024	111.852	182.32	0	83.2722	0	155.55	163.657	81.7219	46.5207	0	186.574	0	0	99.2722	0	0	166.278	Healthy
1485	64.3636	147.636	132.545	201.727	0	111	0	137.788	154.152	32.4848	72.8182	0	224.091	0	0	113.606	0	0	205.727	Healthy
1486	93.2286	0	0	111.743	0	0	0	178.829	184.114	0	0	0	167.6	0	0	69.0286	0	0	53.6	Healthy
1487	59.24	110.78	96	157.46	0	0	0	189.64	202.24	0	0	0	139.28	0	33.52	76.1	0	0	60.4	Healthy
1488	0	0	0	101.268	0	0	0	153.683	156.683	0	0	0	115.195	0	0	59.1463	0	0	65.122	Healthy
1489	30.1017	0	0	113.39	0	0	0	151.475	156.458	0	0	0	123.559	0	0	62.0847	0	0	64.6441	Healthy
1490	0	0	0	0	0	0	0	136.032	146.254	64.8571	0	0	102.143	79.5714	0	47.5397	18.9206	0	0	Healthy
1491	0	0	0	139	0	0	0	161.02	162.059	0	0	0	148.922	0	0	68.3922	0	0	86.9216	Healthy
1492	0	0	0	149.529	0	91.2059	0	142.382	144.529	0	0	0	115.353	0	0	22.5294	0	0	71.7647	Healthy
1493	0	64	83.0133	136.133	0	1.48	0	170.667	168.04	0	0	0	120.92	0	0	41.7733	0	0	63.6267	Healthy
1494	0	75.7225	39.8018	136.555	0	13.8238	0	158.626	161.405	0	33.3172	0	121.634	0	0	54.7357	0	0	80.2996	Healthy
1495	0	27.6905	50.2024	149.607	0	0	0	149.155	155.917	0	0	0	97.2381	0	0	0	0	0	31.4881	Healthy
1496	0	0	0	121.227	0	0	0	133.17	140.773	0	0	0	23.5568	81	0	4.21591	0	0	0	Healthy
1497	43.9819	102.163	53.3373	173.819	113.542	78.3373	0	214.735	221.446	32.3193	64.3133	55.241	197.982	10.5181	0	105.5	0	0	136.681	Healthy
1498	63.7556	49.9556	0	151.022	0	0	79.9778	177.711	184.178	0	33.4222	0	192.622	0	0	120.511	0	0	142.356	Healthy
1499	60.5278	135.972	124.139	174.806	0	116.361	0	178.611	177.278	0	35.8889	0	183.778	0	0	78.8056	0	0	201.889	Healthy
1500	80.9167	97.5833	112.681	180.194	0	21.0833	0	141.625	148.056	0	1.90278	0	170.444	0	0	87.6806	0	0	104.278	Healthy
1501	78.0385	0	0	49.9231	0	0	0	177.846	179.269	0	0	0	135.115	0	0	37.9231	0	0	89.9615	Healthy
1502	71.8871	19.4355	15.7742	71.7419	0	0	0	185.339	191.21	0	0	0	124.355	0	0	49.5161	0	0	63.2903	Healthy
1503	77.76	32.72	4.24	102.82	0	0	0	170.9	175.34	0	0	0	178.02	0	0	84.02	0	0	76.5	Healthy
1504	121.931	23.4138	0	125.793	0	0	0	169.069	187.379	0	0	0	217.172	0	0	100.862	0	0	61.6552	Healthy
1505	0	0	0	135.032	0	0	0	145.71	150.452	0	0	0	98.0323	0	0	0	0	0	92.2903	Healthy
1506	0	73.9688	42.8125	113.375	0	0	0	152.531	156.781	0	0	0	0	0	0	0	0	0	59.4688	Healthy
1507	7.82692	100.827	24.1346	166.981	0	140.308	0	164.596	167.212	0	0	25.9615	108.192	0	0	11.3077	0	0	73.2692	Healthy
1508	0	0	30.3939	128.818	0	0	0	155.455	158.197	0	0	0	103.303	0	0	26.5152	0	0	60.3939	Healthy
1509	0	0	0	120.581	8.22581	15.1935	0	131.226	131.871	0	0	0	104.129	0	0	0	0	0	0	Healthy
1510	0	0	0	131.697	53.5225	66.8764	0	135.893	145.837	0	0	0	0.44382	6.88202	0	0	0	0	4.76966	Healthy
1511	0	0	0	88.3	0	0	0	127.833	148.167	0	0	0	0	41.4	0	48.2667	0	0	0	Healthy
1512	0	0	0	128.92	95.5446	0	0	84.1786	97.4821	0	0	86.8929	108.312	0	0	39.2589	139.518	0	0	Healthy
1513	0	0	0	147.36	105.57	0	0	47.9651	71.4884	0	0	105.721	148.698	0	0	65.7674	140.163	0	0	Healthy
1514	39.8125	36.7292	0	124.917	0	0	46.8125	173.958	185.125	0	63	0	176.896	0	0	110.104	0	0	126.062	Healthy
1515	115.343	130.043	68.6857	169.014	0	117.586	0	179.829	189.143	156.657	38.0429	20.8571	220.157	0	0	117.871	0	0	95.3143	Healthy
1516	77.1316	103.868	83.6842	166.763	51.2105	80.5789	0	199.632	199	158.553	42.9474	74.7105	220.658	0	0	122.947	0	0	127.553	Healthy
1517	76.4433	128.969	62.6907	153.639	0	127.99	0	161.557	174.629	42.5567	51.3196	7.35052	200.969	60.433	0	103.443	0	0	113.464	Healthy
1518	95.913	121.861	67.3043	161.713	0	95.9217	0	166.965	172.174	104.374	50.8	0	194.261	9.56522	0	106.774	0	0	113.157	Healthy
1519	72.4557	104.051	62.8987	155.873	0	103.203	0	178.241	176.658	0	41.8987	0	205.747	0	0	106.013	0	0	115.139	Healthy
1520	84.7797	141.932	104.915	179.322	21.4068	174.695	0	165.203	175.356	20.7288	40.9492	0	198.356	5.08475	0	115.475	0	0	152.525	Healthy
1521	46.1707	183.024	136.341	191.756	110.683	218.122	0	171.073	174.61	153.195	89.6098	61.0488	231.439	0	0	129.268	0	0	124.634	Healthy
1522	61.942	129.043	131.362	186.159	85.1884	136.957	0	173.42	176.275	155.188	73.1594	23.4493	213.406	0	0	119.058	0	0	154.971	Healthy
1523	106.75	107.577	84.5577	187.808	0	86.5288	0	161.356	171.115	37.3365	59.2212	0	213.654	0	0	108.885	0	0	151.327	Healthy
1524	64.3478	88.663	75.5761	146.75	0	60.5978	0	146.652	154.587	44.4348	16.3478	0	115.826	0	0	92.0109	0	0	166.054	Healthy
1525	3	101.155	67.7184	174.058	0	119.524	0	135.447	151.874	11.0583	32.4854	0	137.233	40.534	0	58.767	0	0	98.6019	Healthy
1526	46.3462	122.115	111.846	151.846	0	74.1923	0	159	168.077	0	12.3462	0	186.846	0	0	95.1154	0	0	147.615	Healthy
1527	91.283	0	0	98.8679	0	0	0	188.264	185.887	0	0	0	150.491	0	0	73.0189	0	0	88.5094	Healthy
1528	63.8553	0	0	30.3158	0	0	0	183.526	191.566	0	0	0	155.211	0	0	63.6184	0	0	61.3553	Healthy
1529	55.0972	23.125	0	108.625	0	37.9722	0	190.667	193.847	0	0	0	151.986	0	0	73.4028	0	0	71.1528	Healthy
1530	68.6786	0	0	110.929	0	0	0	197.929	212	0	0	0	171.786	0	0	89.1607	0	0	60.3571	Healthy
1531	63.7391	0	0	110.913	0	0	0	204.565	198.87	0	0	0	185.13	0	0	79.2174	0	0	92.087	Healthy
1532	39.1818	13.2424	0	120.424	0	0	0	183.333	196.212	0	0	0	169.97	0	0	77.9394	0	0	80.9091	Healthy
1533	69.6486	58.0811	45.5135	138.919	0	0	0	181.919	199.486	0	0	0	167.73	0	0	61.8649	0	0	67.8378	Healthy
1534	0	0	0	69.6667	0	53.5196	0	144.539	147.618	0	0	0	91.049	0	0	11.951	0	0	47.7353	Healthy
1535	0	0	0	104.051	0	0	0	140.564	147.949	0	0	0	0	17.6154	0	2.76923	0	0	0	Healthy
1536	0	0	0	111.46	0	0	0	115.587	128.19	0	0	0	5.04762	46.6667	0	0	0	0	0	Healthy
1537	0	0	0	101.59	0	0	0	119.835	124.968	0	0	0	0	22.8669	0	0	19.3381	0	2.17986	Healthy
1538	108.551	92.2319	93.6957	158.754	0	45.2029	0	219.072	221.58	0	17.7971	0	156.609	88.6087	0	73.5652	0	0	69.4638	Healthy
1539	72.0897	166.808	125.705	188.821	0	66.5256	46.7692	174.487	180.974	92.1923	62.4103	44.4103	224.231	141.269	0	155.013	0	0	52.7821	Healthy
1540	43.0484	97.2742	90	137.129	130.871	40.3226	0	203.79	209.129	6.51613	19.0484	99.0323	192.226	0	0	111.274	0	0	91.5161	Healthy
1541	23.9444	24.125	0	132.222	0	5.22222	20.25	160.236	166.972	0	0	0	170.25	0	0	77.9722	0	0	134.167	Healthy
1542	83.9583	96.9028	51.9444	156.056	110.5	101.236	0	172.042	180.528	148.153	76.3194	13.0278	167.264	0	0	95.2917	0	0	158.306	Healthy
1543	72.322	99.8305	132.525	156.932	128.678	94.7627	0	174.61	177.169	54.7458	38.0847	113.424	195.797	0	0	118.475	0	0	124.864	Healthy
1544	101.568	165.068	100.773	207.568	0	153.091	0	205.023	205.182	148.136	46.5227	0	237.636	0	65.6364	154	0	0	113.045	Healthy
1545	101.42	133.7	9.18	110.7	0	178.54	0	160.42	162.64	0	0	0	182.02	0	0	88.82	0	0	68.6	Healthy
1546	56.4545	189.545	55.2273	163.727	78.4545	217.227	0	184.182	187.318	134.364	93.0909	19.8636	238.591	0	0	110.136	0	0	126.182	Healthy
1547	74.557	148.772	70.519	175.506	0	195.304	0	182.582	183.506	23.7848	35.6456	0	187.886	4.10127	0	105.684	0	0	150.038	Healthy
1548	39.5263	110.982	102.164	174.053	0	148.678	0	155.216	156.386	135.497	13.6199	0	164.895	6.34503	0	76.2632	0	0	83.5088	Healthy
1549	78.6184	104.829	74.9474	188.395	0	144.513	0	154.934	154.789	10.8026	0	0	163.579	0	0	87.4079	0	0	115.303	Healthy
1550	84.8462	83.8462	71.1538	161.577	0	70.7692	0	165.269	161.192	0	0	0	181.192	0	0	91.1538	0	0	94.3077	Healthy
1551	62.8182	16.8636	0	103.114	0	0	0	178.682	199.205	0	0	0	144.841	0	0	61.8636	0	0	108.068	Healthy
1552	122.52	0	0	114.44	0	0	0	175.64	188.92	0	0	0	138.64	0	0	69.24	0	0	42.92	Healthy
1553	81.6337	0	0	128.505	0	0	0	194.604	197.386	0	0	0	176.109	0	0	68.3465	0	0	62.8911	Healthy
1554	62.4412	11.6471	18.6176	133.382	0	0	0	186.824	196.588	0	0	0	167.5	0	0	70.5588	0	0	51.9706	Healthy
1555	0	0	0	50.2759	0	0	0	129.069	136.31	0	0	0	41.3448	0	0	59.8966	0	0	0	Healthy
1556	0	0	0	128.625	0	0	0	163.458	163.125	0	0	0	127.083	0	0	47.6667	0	0	76.3333	Healthy
1557	0	11.6591	14.2159	135.011	9.07955	0	0	164.057	166.841	0	0	0	102.102	0	0	55.5682	0	0	82.5909	Healthy
1558	0	78.8152	68.1522	147.25	0	11.8696	0	161.783	170.826	0	0	0	84.3696	0	0	0	0	0	17.1304	Healthy
1559	0	0	0	109.142	0	0	0	121.887	127.83	0	0	0	1.92908	17.078	0	0	0	0	15.7305	Healthy
1560	0	0	0	129.478	123.87	0	0	111.413	120.891	0	0	129.228	137.63	0	0	53.0761	135.728	0	0	Healthy
1561	29.0351	91.5263	81.6667	174.614	35.9211	26.9211	0	198.096	208.316	0	1.70175	29.2719	172.447	0	0	75.3596	0	0	82.4035	Healthy
1562	40.8473	45.9466	23.8092	135.863	55.1145	13.9618	22.5038	184.672	190.359	27.5267	57.9466	45.7786	175.901	2.23664	0	96.0916	0	0	128.748	Healthy
1563	13.8235	10.0882	20.3235	113.912	0	51.1471	78.8824	164.412	173.559	0	0	0	134.853	0	0	54.3529	0	0	92.2647	Healthy
1564	110.979	77.1277	45.1064	148.043	0	40.1915	0	151.638	165.894	0	32.3191	0	182.936	0	0	95.2128	0	0	106.489	Healthy
1565	52.4754	67.4016	61.123	147.533	189.574	68.2049	0	168.77	174.984	23.959	62.5984	28.1148	182.025	0	0	96.5082	0	0	100.115	Healthy
1566	113.355	84.6452	89.1935	150.806	36	104.097	0	166.387	174.774	123.226	21.2258	0	188.258	0	0	81.6452	0	0	90.7419	Healthy
1567	91.1081	161.473	60.1081	194.378	0	136.514	0	199.878	213.959	144.595	92.2432	0	244.473	85.4459	0	157.486	0	0	82.6216	Healthy
1568	67.7037	155.574	80.9537	180.231	0	155.806	0	193.278	198.037	125.361	87.8704	0	232.806	90.7963	0	132.287	0	0	131.917	Healthy
1569	56.7445	143.365	131.73	196.066	0	78.9635	0	162.876	169.504	0	0	0	151.015	0	0	80.562	0	0	175.263	Healthy
1570	86.9912	75.708	79.3186	145.504	0	68.5487	0	148.903	156.46	7.13274	42.823	0	156.894	0	0	74.6195	0	0.451327	150.876	Healthy
1571	56.3077	89.5385	96.0385	144.577	0	74.7308	0	168.038	167.038	7.46154	0	0	98.0769	0	0	79.5769	0	0	194.308	Healthy
1572	92.2727	52.7803	38.2424	128.924	0	38.7652	0	136.318	140.053	0	12.3864	0	165.795	0	0	92.4318	0	0	128.152	Healthy
1573	116.787	87.4681	4.51064	133.957	0	71.0851	0	134.936	142.043	0	0	0	181.404	0	0	99.5106	0	0	160.851	Healthy
1574	94.5567	44.1753	24.1546	130.144	0	59.8247	0	141.443	151.278	0	41.7732	0	140.351	0	0	76.134	0	0	178.423	Healthy
1575	3.34884	93.6512	102.977	148.488	0	68.6047	0	153.512	158.837	0	27.5581	0	135.302	54.1395	0	48	0	0	37.4186	Healthy
1576	100.958	107.028	107.417	171.333	0	16.6667	0	145.903	154.056	0	1.90278	1.5	182.986	0	0	93.6806	0	0	99.5278	Healthy
1577	77.4516	0	0	31.8065	0	0	0	186.065	192.129	0	0	0	138.355	0	0	46.0645	0	0	6.19355	Healthy
1578	48.7692	73.8077	104.923	170.231	0	0	0	167.885	182.846	0	0	0	193.115	0	5.57692	88.6538	0	0	118.846	Healthy
1579	52.4667	13	0	112.467	0	0	0	182.4	201.9	0	0	0	178.8	0	0	83	0	0	107.567	Healthy
1580	30.58	68.26	76.38	153.96	0	0	0	185.2	191.94	0	0	0	147.78	0	0	59.42	0	0	52.14	Healthy
1581	2.08696	33.2174	36.029	124.551	0	37.6087	0	163.855	164.435	0	5.6087	0	114.783	10.087	0	56.1304	0	0	68.7971	Healthy
1582	0	0	0	134.778	0	0	0	136	146.111	0	0	0	4.40741	0	0	0	0	0	42.2963	Healthy
1583	0	0	15.9722	118.102	0	0	0	154.231	162.991	0	0	0	78.2778	0	0	0	0	0	57.2685	Healthy
1584	0	6.80087	13.2771	134.364	0	0	0	158.095	163.693	0	0	0	69.961	0	0	23.3593	0	0	45.2208	Healthy
1585	0	0	0	115.188	109.762	0	0	98.9505	107.525	0	0	96.495	111.119	0	0	37.505	114.822	0	0	Healthy
1586	38.8289	119.868	101.145	161.105	112.513	67.25	0	229.263	233.5	3.07895	58.9474	39.0921	201.921	0	0	116.276	0	0	86.4605	Healthy
1587	87.1538	117.788	116.154	179.423	0	102.135	2.98077	156.404	162.385	137.173	43.8462	0	157.288	0	0	81.5769	0	0	44.0769	Healthy
1588	114.531	131.656	72.2188	203.75	0	125.625	0	178.938	181.312	135.156	86.9062	6.8125	231.906	0	0	130.875	0	0	143.938	Healthy
1589	66.3158	193.026	158.895	173.026	0	132.158	0	187.053	201.526	162.026	92.8421	0	232.868	27.1842	0	150.895	0	0	108.895	Healthy
1590	90.6512	141.419	88.4651	162.767	0	56.4884	0	189.372	189.163	144.442	36.814	0	210.837	0	0	113.419	0	0	72.3256	Healthy
1591	56.1538	164.712	109.288	203.077	0	151.635	0	171.442	176.942	0	65.1538	0	220.154	0	0	123.5	0	0	130.288	Healthy
1592	65.913	114.913	67.7536	178.493	46.8551	91.8696	0	174.942	181.739	47.3913	44.6957	0	213.29	23.6522	0	126.826	0	0	131.159	Healthy
1593	58.2143	98.6429	49.75	162	0	84.3571	0	133.214	137.536	21.9286	29.9286	0	186.5	144.286	0	112.786	0	0	206.929	Healthy
1594	72.1064	106.915	84.4468	148.021	0	76.0213	0	145.404	159.298	0	51.0851	0	163.149	0	0	73.4468	0	0	140.766	Healthy
1595	70.2588	121.388	73.1059	200.718	0	172.941	0	153.259	168.353	0	0	0	154.365	0	0	81.7176	0	0	111.118	Healthy
1596	56.7	0	0	96.95	0	0	0	181.133	187.367	0	0	0	156.633	0	0	65.0333	0	0	78.0667	Healthy
1597	95.2432	57.8378	22.3784	134.541	0	108.081	0	207.568	209.568	0	11.4595	0	146.757	0	0	43.6486	0	0	71.5135	Healthy
1598	73.7091	87.5636	35.9273	143.436	0	10.9818	0	203.309	210.818	0	66.0727	0	182.345	0	0	93.1091	0	0	62.8	Healthy
1599	86.3556	4.84444	0	130.4	0	3.55556	0	193.044	198.4	0	0	0	175.911	0	0	96.6444	0	0	82.0889	Healthy
1600	62.2041	31.1429	0	123.98	0	90.7347	0	176.673	188.837	0	0	0	153.429	0	0	64.4286	0	0	94.6327	Healthy
1601	62.3333	2.47619	0	117.833	0	0	0	184.31	191.333	0	0	0	182.452	0	0	70.2381	0	0	103.714	Healthy
1602	0	0	0	0	0	0	0	119.9	131.025	0	0	0	22.575	0	0	0	0	0	52.95	Healthy
1603	0	5.06122	0	115.429	0	0	0	142.286	148.347	0	0	0	0	0	0	0	0	0	51.0816	Healthy
1604	0	0	0	127.528	0	0	0	153.75	156.444	0	0	0	123.472	0	0	32.1667	0	0	75.8889	Healthy
1605	0	38.2653	41.9184	128.755	0	51.4082	0	152.306	160.571	0	0	0	83.7755	0	0	16.4694	0	0	64.3469	Healthy
1606	89.0667	100.3	98.2167	138	0	63.0333	0	197.7	209.083	59.55	22.4833	0	114.75	77.35	0	54.3	0	0	72.5667	Healthy
1607	22.8256	94.4	37.4154	138.662	32.4	62.6513	14.0308	209.651	213.646	21.9077	14.5077	50.359	184.892	7.75897	0	93.1641	0	0	102.138	Healthy
1608	41.8305	78.7458	81.5424	178.305	121.271	91.8475	0	199.525	208.492	0	0	50.2203	187.61	0	0	95.678	0	0	81.2203	Healthy
1609	97.2708	108.583	67.9583	187	14.1667	108.104	79.2917	164.083	164.938	146.208	60.6875	0	171	0	0	119.188	0	0	110	Healthy
1610	69.2115	88.3654	36.8077	141.904	143.192	58.5769	0	165.365	171.365	3.88462	62.9231	0	205.962	0	0	102.212	0	0	97.75	Healthy
1611	60.623	168.984	64.9672	172.541	0	179.787	0	209.918	216.246	150.311	62.2295	13.4754	233.41	84.7377	0	118.721	0	0	108.164	Healthy
1612	45.9111	147.644	126.111	183.222	119.2	70.2667	0	196.444	207.889	155.933	69.0889	49.5556	244.622	55.3778	0	142.467	0	0	131.733	Healthy
1613	131.75	152.175	97.225	178.9	0	132.425	0	188.075	203.25	174.55	65.2	0	203.725	0	15.025	116.425	0	0	133.85	Healthy
1614	116.481	89.4557	58.5949	158.937	0	88.4177	0	165.354	174.772	0	20.481	0	182.228	0	0	73.8861	0	0	80.4304	Healthy
1615	64.9028	97.9965	62	159.323	0	91.684	0	141.444	152.913	0	8.72569	0	166.927	0	0	81.5729	0	0	125.642	Healthy
1616	19.2647	123.324	102.941	201.353	0	106.735	0	161.824	158.559	109.735	52.0588	0	189.5	7.41176	0	78.1176	0	0	17.2059	Healthy
1617	66.5172	156.655	107.276	170.586	0	109.241	0	165.724	178.069	0	21.4483	0	178.483	0	0	79.8966	0	0	109.069	Healthy
1618	97.72	0	0	101.853	0	0	0	178.813	183.813	0	0	0	147.2	0	0	62.2533	0	0	85.2267	Healthy
1619	79.4412	43.5	8.76471	121	0	0	0	196.647	196.5	0	0	0	156.912	0	0	81.2941	0	0	88.6471	Healthy
1620	72.0435	0	0	100.435	0	0	0	185.217	206.174	0	0	0	154.652	0	0	82.9565	0	0	76.5217	Healthy
1621	57.5312	29.4688	0	130.625	0	0	0	175.688	188.25	0	0	0	200.062	0	0	86.3125	0	0	68.8125	Healthy
1622	49	101.391	68.1304	132.739	0	0	0	177.783	192.957	0	0	0	192.13	0	13.6957	109	0	0	33.6957	Healthy
1623	67.087	0	0	82.9565	0	0	0	199.261	208.478	0	0	0	151.174	0	0	79.5217	0	0	39.3913	Healthy
1624	74.0893	0	0	88.7321	0	0	0	181.75	188.036	0	0	0	128.75	0	0	31.0714	0	0	55.9821	Healthy
1625	45.92	97.32	73.04	156.2	0	70.24	0	149.72	156.68	0	14.88	0	99.24	36.4	0	34.32	0	0	49.88	Healthy
1626	0	0	0	11.9875	0	0	0	139.912	143.713	0	0	0	105.8	17.675	0	28.4125	0	0	1.1375	Healthy
1627	0	0	0	16.2874	0	0	0	117.644	131.402	0	0	0	0	0	0	0	0	0	0	Healthy
1628	0	0	0	124.662	0	0	0	111.935	120.818	0	0	0	0	0	0	0	4.06494	0	0	Healthy
1629	0	0	0	105.59	0	0	0	113.269	123.026	0	0	0	0	0	0	0	58.6154	0	0	Healthy
1630	79.1507	124.493	113.904	161.315	0	7.9589	0	182.082	185.041	23.5205	59.2055	3.78082	188.164	0	0	89.274	0	0	99.5479	Healthy
1631	3.89286	0	0	106.464	0	3.57143	102.5	146.714	150.643	0	0	0	76.3929	0	0	38	0	0	135.5	Healthy
1632	61.8158	146.316	135.711	195.079	0	43.1579	0	164.447	172.737	56.7895	97.8421	0	177.132	0	0	102.079	0	0	78.6579	Healthy
1633	90.3188	89.8551	80.8116	157.841	0	102.043	0	178.275	183.536	133.957	0	0	193.826	0	0	95.8841	0	0	63.5942	Healthy
1634	74.875	167.278	146.639	205.722	0	58.5972	0	209.792	214.944	139.069	79.6944	0	218.986	0	0	112.514	0	0	123.139	Healthy
1635	42.7455	168.745	79.5091	172.4	0	174.982	0	188.327	192.127	0	77.4727	0	222.127	0	0	121.673	0	0	104.055	Healthy
1636	30.9623	152.566	165.698	192.453	25.1321	156.623	0	163.226	171.83	98.9811	33.7358	77.5849	173.925	0	0	110.585	0	0	146.642	Healthy
1637	125.585	146.244	78.8049	219.878	0	209.073	0	159.024	161.61	0	0	0	128.902	0	0	59.9512	0	0	140.317	Healthy
1638	102.471	102.557	61.9714	172	0	174.729	0	155.229	161.157	0	0	0	168.9	0	0	66.8857	0	0	147.357	Healthy
1639	4.33824	158.529	108.912	203.088	0	153.441	0	156.662	161.706	158.971	40.2353	0	193.441	88.3235	0	89.9853	0	0	52.0882	Healthy
1640	4.86667	123.77	103.185	174.726	0	59.6889	0	145.896	150.837	163.667	73.0222	0	192.563	67.963	0	101.274	2.9037	0	77.7037	Healthy
1641	59.7273	80.6667	60.9697	152.061	0	24.3636	0	178.636	180.788	0	64.5455	0	174	0	0	74.9697	0	0	68.0303	Healthy
1642	49.6296	36.0741	52.4074	99.5926	0	0	0	179.667	191.185	0	0	0	130.815	0	0	66.6296	0	0	58.6667	Healthy
1643	110.778	0	0	63.037	0	0	0	185.333	193.889	0	0	0	124.222	0	0	42.037	0	0	116.778	Healthy
1644	0	7.06452	0	123.914	0	0	0	140.871	145.624	0	0	0	106.763	0	0	34.3548	0	0	85.5161	Healthy
1645	0	0	0	126.339	0	17.8268	0	136.984	149.795	0	0	0	0	11.9055	0	30.0551	0	0	0	Healthy
1646	0	0	0	118.379	0	0	0	128.845	126.81	0	0	0	0	0	0	0	0	0	0	Healthy
1647	0	0	0	113.151	0	0	0	121.828	119.409	0	0	0	0	0	0	0	37.6667	0	0	Healthy
1648	0	0	0	130.875	113.795	0	0	109.464	119.455	0	0	104.384	132.009	0	0	57.7232	116.098	0	0	Healthy
1649	3.02778	14.9167	35.1806	118.806	30.5278	6.61111	96.3194	151.764	162.944	0	0	0	131.25	0	0	70.9444	0	0	156.5	Healthy
1650	80.9592	165.327	137.684	189.173	0	124.571	0	183.673	187.327	131.908	46.551	0	214.571	8.2551	0	108.082	0	0	94.0408	Healthy
1651	4.86735	127.592	94.6939	155.827	0	98.7041	0	159.194	159.622	0	7.58163	0	179.367	3.90816	0	99.4388	0	0	163.531	Healthy
1652	43.3818	96.5455	50.4364	116.964	0	189.691	0	150.982	151.891	0	0	0	91.3636	0	0	43.7273	0	0	144.436	Healthy
1653	59.7632	146.684	87.6947	188.837	0	196.521	0	162.442	173.147	0	16.2526	0	153.984	0	0	73.5789	0	0	149.595	Healthy
1654	76.0294	70.5588	50.8088	172.279	0	71.7059	0	152.632	166.765	28.7353	70.0882	0	190.971	0	0	103.206	0	61.7794	141.735	Healthy
1655	117.2	57.7	8.625	100.275	0	17	0	136.325	138.525	0	0	0	137.5	0	0	43.075	0	9.45	104.925	Healthy
1656	32.5063	79.5105	57.2971	136.577	16.5565	68.3598	0	137.72	140.803	0	4.66527	0	163.255	0	0	73.41	0	0	111.669	Healthy
1657	47.1359	154.456	127.32	206.718	0	155.204	0	153.67	159.262	42.0485	17.8641	0	158.621	12.699	0	84.3786	0	0	103.379	Healthy
1658	84.56	117.08	68.96	198.26	0	184.82	0	159.64	167.08	0	0	72.02	157.62	0	0	69.64	0	0	99.56	Healthy
1659	71.3956	52.1868	12.0879	110.945	0	0	0	144.549	149.648	0	0	0	175.297	0	0	85.5385	0	0	80.1319	Healthy
1660	62.6413	24.1522	0	112.913	0	21.9565	0	157.783	160.957	0	0	0	184.62	0	0	89.2609	0	0	71.2391	Healthy
1661	63.7553	81.9894	25.4362	166.638	0	64.0213	0	165.202	169.085	0	0	0	179.521	44.6383	0	71.6277	0	0	93.1383	Healthy
1662	71.6	0	0	115.2	0	0	0	199.067	199.8	0	0	0	166.733	0	0	72.3333	0	0	87.6333	Healthy
1663	50.54	0	0	111.04	0	0	0	193.28	199.28	0	0	0	161.16	0	0	75.02	0	0	75.94	Healthy
1664	62.2927	66.1951	0	122.707	0	102.878	0	190.683	195	0	0	0	149.366	0	0	50.9512	0	0	100.512	Healthy
1665	78.6522	20.8478	0	97.413	0	60.5435	0	185.957	201.587	0	0	0	146.022	0	0	56.8043	0	0	96.913	Healthy
1666	40.3462	21.8269	0	81.3654	0	0	0	178.077	185.365	0	0	0	135.346	0	0	50.0962	0	0	24.8654	Healthy
1667	56.7333	0	0	97.1	0	0	0	182.167	193.3	0	0	0	142.633	0	0	69.1333	0	0	82.1333	Healthy
1668	51.12	0	0	75.82	0	0	0	202.32	200.88	0	0	0	150.18	0	0	68.72	0	0	105.08	Healthy
1669	79.8333	0	0	92.4	0	0	0	191	194.9	0	0	0	143.067	0	0	49.5	0	0	65.3	Healthy
1670	57.8099	50.2562	25.7769	130.281	0	2.2562	0	178.893	181.455	0	0	0	138.645	0	0	62.9835	0	0	72.7769	Healthy
1671	45.9667	120.1	45.2667	167.867	0	2.5	0	176.667	170.233	0	0	0	110.833	0	0	47.0667	0	0	68.1333	Healthy
1672	25.3333	17.3623	0	124.71	0.782609	4.65942	0	142.87	152.341	0	0	0	95.1449	0	0	41.3623	0	0	84.7246	Healthy
1673	0	0	0	0	0	0	0	125.244	125.044	49.7778	0	0	98.4	10.8444	0	29.3556	19.4	0	0	Healthy
1674	0	21.6471	0	133.882	0	0	0	131.294	140.431	0	0	0	89.6275	0	0	32.5686	0	0	16.0588	Healthy
1675	0	48.235	28.1282	124.368	11.5085	0.602564	0	160.038	164.175	0	0	0	81.7265	42.4615	0	21.2137	0	0	64.7991	Healthy
1676	0	32.9579	27.2789	124.889	0	19.0579	0	159.263	164.595	0	0	0	97.9474	18.4421	0	24.1737	0	0	76.8421	Healthy
1677	0	2.21277	0	108.489	0	0	0	135.191	151.915	0	0	0	105.489	0	0	46.2128	0	0	65.2979	Healthy
1678	0	0	10.5133	130.389	0.831858	32.5841	0	143.204	149.416	0	0	0	71.0177	0	0	22.8673	0	0	0.743363	Healthy
1679	0	0	0	133.187	0	134.527	0	135.824	141.725	0	0	34.8132	0	15.0659	0	0	0	0	2.76923	Healthy
1680	78.6444	128	101.889	187.422	70.6889	94.3111	7.68889	170.733	177.133	125	53.4222	0	184.244	0	0	105.511	0	0	120.022	Healthy
1681	49.9189	165.054	102.892	184.514	184.486	130.784	0	161.865	159.243	36.027	53.5946	41.3514	168.757	0	0	104.378	0	0	114.216	Healthy
1682	99.6739	72.1304	62.087	134.935	91.8913	103.348	0	166.087	171.609	106.696	2.97826	11.5217	148.478	0	0	93.6304	0	0	53.0217	Healthy
1683	79.1837	104.755	64.0204	181.653	20.1224	108.592	0	192.102	202.857	125.857	36.5918	7.18367	232.714	0	0	127.816	0	0	75.449	Healthy
1684	98.766	134.638	65.3191	164.085	0	134.106	0	179.255	194.723	133.043	57.2979	0	213.489	0	39.6383	120.468	0	0	158.128	Healthy
1685	83.7174	143.652	107.891	130.043	0	130.543	0	147.87	153.522	72.3043	46.0217	0	140.63	17.3913	0	70.1522	0	0	137.783	Healthy
1686	49.8088	75.9559	71.4412	139.574	0	28.1471	0	141.706	150.132	0	2.30882	0	184.647	43.5882	0	92.7059	0	0	177.485	Healthy
1687	80.52	58.88	38.84	146.92	0	25.68	0	146.88	153.76	0	0	0	156.12	0	0	68.72	0	0	102.08	Healthy
1688	69.5526	9.81579	0	96.1579	0	5.92105	0	180.053	184.868	0	0	0	139.395	0	0	62.4211	0	0	69	Healthy
1689	85.5517	0	0	73.2759	0	0	0	182.19	188.241	0	0	0	149.776	0	0	73.6724	0	0	69.7414	Healthy
1690	107.96	37.6	0	110.96	0	0	0	209.72	213.52	0	0	0	190.12	0	0	117.12	0	0	54.8	Healthy
1691	43	70.375	55.3333	121.792	0	0	0	191.417	203.542	0	0	0	162.042	0	0	78.6667	0	0	86.5417	Healthy
1692	45.88	0	0	103.88	0	0	0	207.24	210.24	0	0	0	150.8	0	0	69.92	0	0	57.2	Healthy
1693	66.8125	12.3125	0	140.219	0	0	0	187.406	187.906	0	0	0	129.156	0	0	48.2812	0	0	70.5625	Healthy
1694	19.9268	3.58537	43	115.415	0	0	0	160.122	164.024	0	0	0	96.439	0	0	33.7561	0	0	77.7561	Healthy
1695	0	0	0	45.6905	0	0	0	137.119	140.881	0	0	0	15.9762	0	0	3.92857	0	0	33.2619	Healthy
1696	0	0	0	144.111	0	0	0	150.259	153.185	0	0	0	31.3333	0	0	0	0	0	48.7407	Healthy
1697	0	0	0	37.1909	0	0	0	0	0	0	0	83.6182	101.127	0	0	0	0	0	0	Healthy
1698	98	117.741	96.9483	182.103	0	129.759	0	195.776	205.345	160.483	44.9138	36.3448	230.069	0	0	113.862	0	0	101.086	Healthy
1699	66.18	185.54	39.66	188.98	0	195.2	0	193.48	195.48	129.72	52.74	0	229.68	31.62	0	131.7	0	0	117.82	Healthy
1700	51.2577	97.4433	49.0309	144.804	0	121.732	0	163.062	173.433	12.4536	24.0928	8.62887	169.196	0	0	79.1134	0	14.732	168.361	Healthy
1701	83.7391	127.658	102.435	177.578	21.6957	157.193	0	152.23	157.05	38.5839	21.3043	0	182.124	0	0	96.5528	0	0	128.801	Healthy
1702	93.5422	124.012	85.6747	175.88	0	76.7711	0	186.892	195.904	17.6265	61.9157	0	197.904	12.9518	0	98.5904	0	0	162.072	Healthy
1703	57.3406	148.732	75.6667	171.101	0	176	0	191.558	198.391	0	50.1304	0	187.37	71.1449	0	94.5797	0	0	89.8116	Healthy
1704	109.31	63.9655	53.7586	168.655	0	26.4483	0	163.759	164.379	0	49.7931	0	187.069	0	0	91.1034	0	18.1034	114.862	Healthy
1705	47.0435	94.3913	57.8043	215.565	0	128.457	0	164.804	172.413	0	24.0217	0	192.283	0	0	77.3261	0	13.0217	163.457	Healthy
1706	0	6.3913	0	127.174	0	48	0	121	134.522	0	0	0	182.565	0	0	83.4348	0	0	159.913	Healthy
1707	0	109.196	35.1589	178.832	0	128.804	0	141.495	148.121	41.4673	35.0093	0	196.953	0	0	89.5981	0	0	94.3178	Healthy
1708	122.892	104.054	55.1622	165.622	0	135.5	0	157.824	167.824	0	30.8243	18.0676	185.757	0	0	83.3378	0	0	105.432	Healthy
1709	55.64	0	0	51.64	0	0	0	177.5	193.52	0	0	0	118.92	0	0	41	0	0	72.64	Healthy
1710	44.7407	69.8519	0	139.074	0	0	0	193.778	194.185	0	0	0	174.741	0	0	65.6296	0	0	75.5556	Healthy
1711	73.1034	0	0	106.759	0	0	0	183.517	197.483	0	0	0	153.621	0	0	62	0	0	52.3448	Healthy
1712	90.119	109.214	105.286	173.405	0	0	0	188.833	192.238	0	0	0	199.905	0	41.9762	93.4524	0	0	104.643	Healthy
1713	89.4627	0	0	86.5821	0	0	0	186.612	188.552	0	0	0	171.284	0	0	85.597	0	0	72.5522	Healthy
1714	0	22.7523	9.24771	126.56	0	0	0	141	147.138	0	0	0	79.2844	0	0	15.7248	0	0	50.9817	Healthy
1715	0	68.75	6.79167	189.542	0	178.333	0	172.583	172.458	0	0	30.7083	154	0	0	87.1667	0	0	83.9167	Healthy
1716	0	102.391	121.478	187.348	0	53.6087	0	149.217	156.022	0	11.9565	0	95.1739	0	0	6.91304	0	0	72.0652	Healthy
1717	0	36.8235	24.1176	133.706	0	0	0	154	162.98	0	0	0	31.1961	0	0	0	0	0	28.0196	Healthy
1718	0	0	0	112.838	0	5.40541	0	119.865	135.514	0	0	0	0	0	0	12.0541	0	0	48.6486	Healthy
1719	37.5849	22.9434	11.3585	90.1321	37.3019	0	0	192.113	196.736	0	0	0	120.642	0	0	69.566	0	0	75.283	Healthy
1720	93.5417	93.6667	76.9167	158.125	127.042	112.979	0	167.229	175.979	94.7708	52.8333	65.4583	199.417	0	0	122.146	0	0	85.9583	Healthy
1721	77.3269	68.5769	93.75	157.096	109.827	112	0	170.731	176.019	140.346	24.6923	28.7308	155.75	0	0	72.4038	0	0	115.538	Healthy
1722	46.5946	196.73	55.1622	207.757	0	211.135	0	188.703	190.27	128.865	72.2973	0	201.324	40.8108	0	93.027	0	0	159.054	Healthy
1723	20.3704	119	95.7407	171	0	101.741	0	177.926	172.444	0	51.6296	0	178.963	0	0	74.3704	0	56	210.222	Healthy
1724	76.5897	99.2564	58.2821	178.346	0	172.41	0	176.013	168.936	33.6795	24.4872	0	157.603	1.37179	0	80.859	0	0	112.205	Healthy
1725	25.234	137.043	49.3404	214.447	6.2766	161.638	0	148.34	155.638	0	11.766	0	205.936	0	0	110.574	0	0	130.426	Healthy
1726	83.1628	134.651	90.2558	172.163	0	136.047	0	159.535	159.837	0	0	0	158.674	0	0	64.5116	0	0	117.884	Healthy
1727	47.0741	131.148	132.741	217.667	0	82.2963	0	163.778	163.037	157.63	91.037	0	221.296	39.4815	0	137.37	0	0	170.222	Healthy
1728	104.677	84.6129	0	110.645	0	22.5806	0	163.839	174.29	0	0	0	167.194	0	0	78.6452	0	0	48.9677	Healthy
1729	4.5082	33.9344	39.0164	111.131	0	2.72131	0	162.803	165.475	0	0	0	106.426	0	0	48.377	0	0	74.5246	Healthy
1730	0	0	0	85.5658	0	18.0921	0	125.322	134.803	0	0	0	87.9276	0	0	0	0	0	86.4868	Healthy
1731	0	0	0	0	0	0	0	115.036	121.238	169.881	0	0	45.7262	0	0	11.4048	135.917	0	0	Healthy
1732	10.2868	3.48062	8.46512	126.163	0	0	0	155.473	168.341	0	0	0	56.3953	0	0	0	0	0	69.6124	Healthy
1733	0	0	0	136.062	0	0	0	120.562	129.5	0	0	0	0	0	0	3.5	0	0	39.3438	Healthy
1734	0	0	0	123.317	0	70.4878	0	133.988	135.61	0	0	7.4878	0	8.92683	0	0	0	0	2.15854	Healthy
1735	50.4889	8.22222	115.644	94.4222	0	0	0	181.311	184.022	0	0	9.17778	88.0889	0	0	25	0	0	90.6889	Healthy
1736	28.8602	84.1828	20.3871	139.559	34.6022	55.2043	0	192.032	193.581	0	17.2473	0	191.011	15.3656	0	93.129	0	0	113.978	Healthy
1737	64.3729	98.3898	80	159.627	131.373	141.729	0	151.695	151.627	0	67.6949	12.5932	177.729	0	0	74.1864	0	0	94.5085	Healthy
1738	78.7302	134.079	91.619	152.175	0	158.746	0	195.317	206.841	152.397	42.6667	5.19048	176.333	0	0	91.4444	0	0	93.1746	Healthy
1739	74.9799	164.557	106.638	195.671	12.9262	155.886	0	171.101	182.141	72.9396	48.5772	28.6242	204.557	0	0	111.47	0	0	123.523	Healthy
1740	75.975	111.6	59.55	137.55	0	47.625	0	162.125	162.575	81.7	57.875	0	176.4	0	0	95.8	0	0	188.8	Healthy
1741	84.6	69.28	92.92	143.36	0	34.04	0	185.8	169.76	7.84	43.32	0	171.24	0	0	74.92	0	0	146.88	Healthy
1742	82.7882	74.4353	41.2706	146.624	0	65.6353	0	166.012	165.929	0	10.8235	0	173.553	0	0	92.5647	0	0	118.765	Healthy
1743	90.0241	51.4337	47.2771	124.506	0	5.50602	0	136.253	141.602	0	0	0	144.639	0	0	79.2169	0	0	146.458	Healthy
1744	100.239	126.09	82.1045	196.119	0	160.791	0	170.731	176.657	0	51.5672	0	205.567	0	0	101.731	0	0	129.687	Healthy
1745	136.857	86.8214	44.9286	134.429	0	66.9643	0	157.214	156.75	0	0	12.0357	177.536	0	0	105.179	0	0	69.8214	Healthy
1746	96.375	39.6562	0	135.688	0	0	0	179.75	181.562	0	0	0	187.281	16.4688	0	93.1562	0	0	81.1875	Healthy
1747	73.6818	61.2273	0	136.295	0	69.0682	0	191.523	193.364	0	0	0	165.5	0	0	88.0455	0	0	55.5682	Healthy
1748	104.16	79.52	13.8	139.32	0	7.52	0	208.84	214.84	0	0	0	181.64	0	0	42.76	0	0	65.16	Healthy
1749	78.6667	11.7857	0	123.214	0	0	0	203.119	209.071	0	14.3571	0	179.81	0	0	78.8095	0	0	62.119	Healthy
1750	59.2424	0	0	128.273	0	0	0	185.273	194.394	0	0	0	190.212	0	0	97.4848	0	0	66.6667	Healthy
1751	125.714	0	0	52.8571	0	0	0	180.667	177.857	0	0	0	134.857	0	0	51.8571	0	0	119.524	Healthy
1752	92.7556	0	0	119.867	0	0	0	177.911	196.644	0	0	0	164.889	0	0	94.1778	0	0	64.2889	Healthy
1753	64.8554	43.4578	18.7108	125.855	0	0	0	193.193	194.47	0	0	0	135.434	0	0	59.2892	0	0	62.9639	Healthy
1754	0	0	4.11429	128.543	0	0	0	161.4	168.686	0	0	0	104.843	0	0	30.4857	0	0	56.3714	Healthy
1755	0	71.5085	72.4237	155.932	0	21.4068	0	153.186	167.305	0	0	0	146.441	0	0	57.8814	0	0	98.3051	Healthy
1756	0	0	0	111.467	0	0	0	146.761	150.793	0	0	0	111.674	0	0	26.7065	0	0	70.7283	Healthy
1757	0	0	6.01639	143.18	14.2951	8.77049	0	157.164	162.115	0	0	0	76.5082	0	0	0	0	0	56.0328	Healthy
1758	0	0	0	148.588	119.147	0	0	87.5147	105.191	0	0	140.5	174.485	0	0	71.9412	75.2794	0	66.1471	Healthy
1759	34.125	0	0	90.525	97.125	0	0	190.475	197.75	0	0	0	115.1	0	0	48.275	0	0	88.375	Healthy
1760	0	26.08	34.84	129.4	84.32	47.9867	85.1067	169.693	167.587	0	22.6933	26.8	115.133	0	0	48.92	0	0	120.56	Healthy
1761	114.109	137.804	85.087	170.478	0	164.37	0	197.957	204.239	153.522	61.9565	0	212.5	2.80435	0	100.217	0	0	100.804	Healthy
1762	81.5897	153.564	126.205	211.564	0	89.9487	0	180.872	211.333	118.667	58.3333	0	230.564	53.1026	0	159.718	0	0	118.923	Healthy
1763	66.175	118.475	74.55	169.7	0	72.4	0	174.8	186.95	163.3	42.85	0	209.45	2.275	0	98.9	0	0	71.3	Healthy
1764	97.0781	146.578	117.672	197.797	0	103.547	0	180.062	186.281	128.609	55.625	1.6875	211.219	0	0	109.953	0	0	129.766	Healthy
1765	80.4348	180.609	171.087	224.087	0	171.565	0	189.87	194.261	0	31.5217	0	195.043	0	0	96.8261	0	0	131.696	Healthy
1766	107.655	57.7241	67.6552	154.207	0	63.8966	0	181.483	181.759	0	29.1724	0	170.655	0	0	65.8966	0	0	107.621	Healthy
1767	79.9184	140.32	70.8844	177.259	0	132.177	0	165.714	170.769	0	11.5034	0	157.15	0	0	79.7211	0	0	168.673	Healthy
1768	95.6792	149.509	50.2264	150.094	13.2642	217.943	0	146.208	145.774	0	10.6038	0	158.509	0	0	85.0377	0	0	133.604	Healthy
1769	80.587	76.7826	113.913	176.891	0	48.9565	0	143.717	158	18.3261	11.3261	0	191.217	0	0	97.6087	0	0	123.848	Healthy
1770	118.714	27.8214	0	127.393	0	19.2857	0	186.679	202.429	0	0	0	170.714	0	0	99.4643	0	0	82.5	Healthy
1771	71.4655	37.5431	0	137.345	0	93.8448	0	175.138	174.181	0	0	0	156.345	0	0	87.4655	0	0	91.0776	Healthy
1772	81.4222	0	0	68.1778	0	20.1333	0	168.978	187.578	0	0	0	122.667	0	0	38.6222	0	0	28.1111	Healthy
1773	31.4706	0	0	84.9804	0	0	0	167.922	182.98	0	0	0	130.961	0	0	59.2157	0	0	51.1569	Healthy
1774	66.4898	30.2857	0	114.306	0	0	0	193.224	198.918	0	0	0	166.796	0	0	98.7143	0	0	35.7755	Healthy
1775	0	0	0	29.9326	0	0	0	146.36	145	0	0	0	78.4382	3.37079	0	2.50562	0	0	6.97753	Healthy
1776	0	0	0	3.23276	0	0	0	123.181	125.405	100.31	0	0	67.931	24.0172	0	30.6466	43.5172	0	0	Healthy
1777	0	0.481481	8.49537	0	0	0	0	117.111	128.157	0	0	0	3.97222	44.0417	0	0	118.972	0	0	Healthy
1778	0	0	0	0	0	0	0	115.386	127.727	0	0	0	0	44.25	0	0	55.9091	0	0	Healthy
1779	0	0	0	0	0	0	0	123.738	125.744	0	0	0	0.386905	46.6905	0	0	20.7202	0	0	Healthy
1780	0	0	0	106.565	0	0	0	140.174	151.522	0	0	0	37	0	0	0	0	0	50.6087	Healthy
1781	5.19048	0	0	126.19	0	0	0	156.143	163.524	0	0	0	83.6667	0	0	38.9048	0	0	41.0952	Healthy
1782	0	89.2778	92.4444	170.111	0	0	0	157.278	167.222	0	0	0	47.7778	0	0	0	0	0	72.4167	Healthy
1783	0	0	0	146.582	131.891	0	0	116.618	121.018	0	0	100.509	149.673	0	0	71.2545	160.445	0	22.3182	Healthy
1784	65.8692	58.972	17.3084	131.645	58.7944	69.514	0	202.234	203.897	2.36449	8.95327	0	158.43	0	0	76.3645	0	0	82.0841	Healthy
1785	45.8969	64.5464	65.7216	152.959	152.845	69.4433	0	186.948	200.082	86.8041	22.6289	76.0619	166.598	0	0	74.8866	0	0	127.32	Healthy
1786	46.8491	61.0943	69.283	127.019	0	13.3396	0	147.943	154.321	0	19.8868	0	141.811	0	0	66.434	0	53.8679	156.113	Healthy
1787	45.2778	98.1111	70.4167	142.389	109.222	172.972	0	134.25	138.056	0	36.6944	0	126.611	0	0	52.1111	0	0	174.333	Healthy
1788	42.634	76.9281	55.1373	153.431	0	50.9281	0	132.556	138.196	0	5.90196	0	135.98	0	0	68.1895	0	0	108.765	Healthy
1789	0	84.4348	30.1304	167.783	0	102.13	0	141.348	152.348	84.7826	18.7826	0	165.196	4.71739	0	78.413	0	0	28.3261	Healthy
1790	96.125	139.589	87.375	210.625	0	197.321	0	172.786	174.357	132.018	33.5357	19.1071	205.625	40.5536	0	134.304	0	0	108.232	Healthy
1791	91.92	117.52	85.68	171.28	0	77.76	0	149.88	142.68	0	57.48	0	193.08	0	0	96.96	0	0	101.28	Healthy
1792	73.6098	82.8537	34.3659	157	0	0	0	174.585	180.561	0	0	0	198.659	0	0	89.1707	0	0	59.0976	Healthy
1793	73.2564	0	0	110.538	0	0	0	189.462	198.641	0	0	0	164	0	0	79	0	0	104.308	Healthy
1794	75.0625	52.7917	44.4375	127.021	0	0	0	191.583	194.625	0	0	0	178.833	0	0	75.7083	0	0	81.6042	Healthy
1795	96.9744	49.6538	45.6154	131.256	0	0	0	187.692	195.59	0	0	0	171.859	0	3.26923	95.2436	0	0	94.4615	Healthy
1796	43.9167	18.1944	0	88.9167	0	0	0	166.528	176.694	0	0	0	113.694	0	0	29.4167	0	0	69.4722	Healthy
1797	4.40426	6.82979	0	151.085	0	50.6383	0	155.723	154.277	0	0	0	114.745	0	0	47.5532	0	0	94.5106	Healthy
1798	0	0	0	108.75	0	7.625	0	128.917	136.542	0	0	0	0	0	0	0	0	0	87.9167	Healthy
1799	81.6928	81.7647	54.2941	143.739	130.131	48.4183	0	195.758	206.046	137.379	57.4967	36.0458	183.327	0	0	100.059	0	0	110.412	Healthy
1800	8.72059	93.6324	58.0441	170.691	120.471	72.6029	108.912	166.721	168.588	0	0	0	169.059	0	0	100.779	0	0	134.794	Healthy
1801	28.0185	96.8519	23.5926	143.204	42.8519	131.981	0	150.556	150.13	0	15.8148	0	172.019	0	0	73.2963	0	0	95.463	Healthy
1802	103.373	131.471	105	191.314	0	101.686	0	179.765	189.373	132.157	66.9804	0	217.569	8.19608	0	108.784	0	0	54.0588	Healthy
1803	88.5938	180.719	77.125	225.969	0	243.562	0	165.812	178.469	0	47.375	0	152.75	0	0	73.8125	0	0	140.375	Healthy
1804	75.2931	72.3448	63.431	154.81	0	83.069	0	165.569	171.103	0	2.36207	0	163.552	36.2931	0	67.9655	0	0	159.241	Healthy
1805	71.2759	85.4828	81.1034	163.172	0	0	0	132.931	138.448	0	0	0	138.31	0	0	68.6207	0	0	183.655	Healthy
1806	36.3333	161.879	127.848	221.97	0	65	0	147.333	157.424	49.2121	55.303	0	210.697	0	0	102.576	0	0	183.909	Healthy
1807	11.617	59.5532	28.0638	150.085	0	14.4894	0	139.426	152.617	164.872	51.0851	0	180.383	41.8936	0	76.1702	15.0851	0	16.2128	Healthy
1808	50.0673	89.9038	113.173	150.019	0	26.25	0	151.173	155.077	149.529	7.13462	0	144.471	0	0	66.5385	0	0	52.6538	Healthy
1809	72.7327	89.8713	12.297	159.564	0	78.6436	0	175.436	181.465	0	0	0	189.109	36.1683	0	83.2376	0	0	75.9703	Healthy
1810	59.4681	36.1489	0	103.021	0	11.8085	0	195	199.319	0	0	0	176.447	0	0	84.4894	0	0	63.7021	Healthy
1811	95.2222	8.5	4.52778	94.2222	0	0	0	179.917	187.556	0	0	0	157.361	0	0	75.1667	0	0	56.2778	Healthy
1812	43.2692	0	0	11.1538	0	0	0	175.808	175.538	0	0	0	110.308	0	0	45.5769	0	0	106.385	Healthy
1813	72.3778	0	0	68.4	0	0	0	194.667	198.733	0	0	0	145.911	0	0	82.4222	0	0	49.8667	Healthy
1814	0	42.6512	14	136.256	0	92.907	0	152.465	169.837	0	0	0	125.488	0	0	41.8372	0	0	70.814	Healthy
1815	7.14583	0	22.4583	126.458	0	0	0	153.812	160.083	0	0	0	132.75	0	0	62.7917	0	0	61.8542	Healthy
1816	0	64.7619	65.2381	176.071	0	83.2619	0	156.452	160.119	0	0	0	64.5476	0	0	46.4762	0	0	77.3571	Healthy
1817	0	0	0	116.435	0	0	0	125.087	139.152	0	0	0	0	0	0	24.7609	0	0	0	Healthy
1818	58.4286	156.738	116.429	188.214	0	113.143	0	199.357	200.405	130.976	41.1667	0	230.024	105.571	0	119.833	0	0	45.5238	Healthy
1819	50.7073	185.756	147.707	208.049	0	205.317	0	186.439	199.512	164.512	88.439	0	239.561	250.854	0	131.976	0	0	55.9756	Healthy
1820	69.3898	109.441	84.0169	172.898	0	81.6949	0	154.051	148.475	22.0678	24.6102	0	197.932	0	0	97.1695	0	0	100.237	Healthy
1821	75.7328	149.023	89.9084	179.779	0	101.947	0	178.42	181.847	50.5649	59.2443	0	214.924	78.2443	0	123.939	0	0	118.58	Healthy
1822	53.04	141.4	72.54	194.4	0	79.02	0	179.66	185.46	0	74.44	0	244.82	0	0	139.84	0	64.52	125.74	Healthy
1823	16.7634	115.661	71.4946	140.269	0	101.242	0	133.349	138.376	0	34.914	0	171.839	8.22581	0	86.3817	0	0	150.043	Healthy
1824	26.3636	116.091	93.1429	216.39	38.974	203.013	0	152.481	151.818	0	46.6753	0	140.844	0	0	78.3636	0	0	137.675	Healthy
1825	48.0752	140.414	83.8271	188.113	0	192.421	0	176.226	179.729	0	39.9549	0	165.188	0	0	73.5789	0	0	143.06	Healthy
1826	127.463	122.073	64.5122	187.122	0	166.976	0	139.488	143.244	0	7.58537	0	166.707	0	0	70.3415	0	0	86.9756	Healthy
1827	130	129.333	49.4583	191.646	0	176.521	0	142.667	148.146	0	0	0	170.521	0	0	78.25	0	0	126.021	Healthy
1828	52.5026	108.188	84.6545	162.173	0	42.4084	0	153.974	159.22	8.90052	40.2147	0	176.063	0	0	85.7696	0	10.0105	144.843	Healthy
1829	36.3409	56.8636	39.4091	124.591	5.79545	0	0	129.227	138.932	0	0	0	108.068	0	0	51.5682	0	0	162.227	Healthy
1830	0	119.65	132.15	182.55	0	7.4	0	139.1	139.15	0	0	0	141.6	0	0	64.65	0	0	222.35	Healthy
1831	66.0952	37.2857	41.8095	155.143	0	3.85714	0	140.762	151.762	199.952	31.7143	0	173.952	0	0	74.8571	0	0	0	Healthy
1832	86.6847	114.766	70.8739	174.613	0	136.333	0	171.811	179.342	0	59.3964	0	182.829	0	0	92.991	0	0	132.811	Healthy
1833	139.658	95.3684	62.0789	159.658	0	44.5	0	146.763	147.237	0	0	0	157.105	0	0	92.6053	0	0	90.7632	Healthy
1834	67.7805	84.5244	0	153.354	0	106.927	0	197.768	204.89	0	0	0	183.354	0	0	78.7683	0	0	78.2683	Healthy
1835	48.575	0	0	93.15	0	0	0	184.6	191.35	0	0	0	149.025	0	0	77.75	0	0	108.05	Healthy
1836	78.3651	4.12698	0	115.302	0	0	0	189.54	196.587	0	9.33333	0	172	0	0	86.3016	0	0	60	Healthy
1837	66.0536	0	0	101.911	8.92857	1.33929	0	183.625	190.554	0	0	0	148.679	0	0	69.1786	0	0	84.1786	Healthy
1838	80.1633	47.0612	0	130.714	10.4082	0	0	170.408	182.204	0	0	0	166.388	0	0	75.6939	0	0	93.9388	Healthy
1839	88.6515	0	0	97.2576	0	0	0	176.167	185.682	0	0	0	170.803	0	0	86.9697	0	0	64.3333	Healthy
1840	43.7805	0	0	84.122	0	0	0	166.22	176.512	0	0	0	132.366	0	0	67.3659	0	0	63.2683	Healthy
1841	65.8286	119.4	23.4286	133.314	0	0	0	185.686	195.329	0	0	0	158.757	0	0	66.3429	0	0	7.47143	Healthy
1842	0	0	0	130.093	0	0	0	132.465	147.116	0	0	0	143.698	0	0	16.4186	0	0	81.7674	Healthy
1843	0	0	0	114.827	0	7.46364	0	151.818	150.236	0	0	0	38.1727	0	0	0	0	0	52.5909	Healthy
1844	4.60674	0.58427	0	111.579	0	0	0	161.635	168.483	0	0	0	80.6404	0	0	32.2022	0	0	56.5843	Healthy
1845	0	99.6452	145.323	183.161	0	85.6774	0	164.129	162.387	0	0	0	121.032	0	0	29.6129	0	0	104.032	Healthy
1846	0	64.45	43.925	154.325	0	3	0	147.325	156.15	0	0	0	0	0	0	0	0	0	61.25	Healthy
1847	0	0	0	111.725	0	24.902	0	126.549	136.843	0	0	0	0	0	0	0	0	0	3.7451	Healthy
1848	0	0	0	99.3048	0	4.95238	0	119.048	124.771	0	0	14.8	0	0	0	0	0	0	56.0381	Healthy
1849	76.672	108.216	108.456	161.416	28.084	61.168	0	196.784	207.096	130.088	57.088	18.98	181.74	1.576	0	95.08	0	0	98.768	Healthy
1850	0	19.6522	70.5217	112.13	103.043	46.5652	69.0435	160.783	163.391	0	72.6522	85.4783	139.87	0	0	42.1304	0	0	139.348	Healthy
1851	59.6923	70.3462	10	139.308	32.4231	58.6923	0	152.885	163.615	0	0	0	175.154	0	0	68.5	0	0	92.3846	Healthy
1852	85.6615	113.692	45.2692	146.4	0	94.4462	0	168.8	175.323	0	11.9	0	179.523	0	0	80.9231	0	0	111.792	Healthy
1853	66.4158	103.105	48.5368	156.232	0	99.2474	0	173.505	180.563	3.89474	42.6579	0	197.784	2.58421	0	94.6421	0	0	118.905	Healthy
1854	23.8462	98.8462	50.2308	171.269	0	53.9615	0	185.692	194.923	0	61.3077	0	230.731	0	0	110.654	0	127	171.577	Healthy
1855	63.9219	140.406	67.7031	144.688	0	132.5	0	170.812	178.219	0	5.09375	0	176.031	0	0	82.1094	0	0	163.125	Healthy
1856	91.8507	74.209	86.597	162.194	26.9701	63.1045	0	143.433	150.522	0	73.0448	0	176.821	144.104	0	99.0896	0	23.2836	196.881	Healthy
1857	71.5804	80.5804	74.0446	156.589	0	83.3214	0	156.277	168.679	1.19643	28.8214	0	162.027	0	0	93.7054	0	0	134.125	Healthy
1858	99.5739	125.392	99.733	174.148	2.78409	56.2386	0	151.136	152.79	87.6193	57.6932	0	194.25	4.85795	0	98.483	0	0	158.426	Healthy
1859	76.8571	93.2857	0	175.81	0	166.952	0	165.619	165.524	0	0	0	181.143	0	0	71.5238	0	0	78.1905	Healthy
1860	90.0488	43.5366	0	92.4878	0	31.2439	0	180.341	182.659	0	0	0	160.512	0	0	59.0732	0	0	47.3171	Healthy
1861	87.5409	62.6478	0	133.497	0	82.5283	0	166.962	175.396	0	0	0	171.27	0	0	85.761	0	0	79.9371	Healthy
1862	75.4375	0	0	95.1406	0	0	0	179.641	190.547	0	0	0	131.203	0	0	43.0469	0	0	38.5	Healthy
1863	60.4576	44.1017	0	138	72.0678	47.0847	0	171.797	178.119	0	0	0	175.186	0	0	74.7288	0	0	94.0169	Healthy
1864	62.0882	97.7647	123.618	142.765	0	0	0	191.588	198.529	0	0	0	167.941	0	0	72.7941	0	0	46.1765	Healthy
1865	88.2623	1.70492	0	98.1475	0	0	0	157.754	163.672	0	0	0	156.164	0	0	69.918	0	0	79.7541	Healthy
1866	0	0	0	6.6087	0	0	0	99.9457	109.902	148.446	0	0	0	0	0	0	156.022	0	0	Healthy
1867	0	13.5641	53.0256	136.282	0	0	0	140.308	143.769	0	0	0	36.1795	0	0	0	0	0	42.4615	Healthy
1868	20.898	63.2449	69.1327	158.918	0	0	0	178.367	181.276	0	0	0	121.653	0	0	40.7347	0	0	54.7653	Healthy
1869	0	0	0	125.154	0	0	0	150.462	146.231	0	0	0	141.615	0	0	76.3462	0	0	78.3462	Healthy
1870	0	0	0	90.0556	0	34.5556	0	144.759	154.722	0	0	0	7.5	0	0	11.3704	0	0	54.2222	Healthy
1871	0	0	0	92.1667	0	0	0	145.625	163.333	0	0	0	0	0	0	0	0	0	23.0417	Healthy
1872	0	0	0	114.516	13.1613	8.25806	0	125.839	128.968	0	0	0	0	0	0	0	0	0	0	Healthy
1873	59.2832	77.4509	51.9653	153.012	18.9422	33.8035	0	208.306	214.798	44.6705	24.8671	0	182.029	1.48555	0	101.607	0	0	97.1792	Healthy
1874	0	88.8302	87.6038	146.189	162.528	116.792	60.6415	179.057	182.66	0	67.9057	75.6981	185.66	0	0	101.509	0	0	144.962	Healthy
1875	74.433	80.5594	32.751	124.559	15.9693	80.8084	31.2146	156.264	162.391	22.8659	9.30651	0	146.456	0	0	73.3525	0	0	81.046	Healthy
1876	134.087	126.87	57.1957	166.63	55.1522	130.391	0	167.043	171.739	148.304	60.8478	57.8478	206.783	0	0	97.8043	0	6.65217	105.739	Healthy
1877	139	152.235	129.706	203.686	24.1373	187.431	0	175.137	186.725	184.392	73.7255	49.9412	189.157	0	0	81.5686	0	0	50.9608	Healthy
1878	89.6863	196.804	130.608	180.176	0	175.824	0	195.608	206.333	154.294	62.3529	0	224.588	0	0	106.98	0	13.4902	73.1765	Healthy
1879	92.7105	172.868	134.395	193.079	0	127.658	0	186.789	191.184	67.8684	35.5263	0	192.868	0	0	83.6316	0	0	145.237	Healthy
1880	56.2368	154.5	83.7895	177.237	122.605	180.184	0	166.789	181.132	84.4737	57.9737	0	215.737	0	0	117	0	0	116.711	Healthy
1881	4.36	108.68	128.52	190.32	0	0	0	149.72	150	0	0	0	158.04	0	0	55.88	0	0	130.92	Healthy
1882	40.9221	89.9481	80.9351	152.026	0	53.1169	0	116.636	127.506	0	0	0	138.701	0	0	72.7143	0	0	115.961	Healthy
1883	11.3086	3.2037	0	130.117	0	13.8642	0	129.747	136.698	2.97531	0	0	127.593	0	0	63.4198	0	0	132.568	Healthy
1884	114.809	146.34	138.809	223.532	0	201.298	0	150.085	156.404	167.83	50.1702	0	153.426	0	0	76.2979	0	0	78.7021	Healthy
1885	0	65.3333	51.2333	143.6	0	46.2	0	128.767	128.967	216.9	51.8333	0	155.6	23.5	0	61.2	8.4	0	0	Healthy
1886	70.7049	111.361	57.9836	147.869	0	35.541	0	120.967	136.246	0	18.1639	0	174.803	0	0	80.9508	0	0	64.5574	Healthy
1887	88.4483	0	0	112.759	0	0	0	182.483	184.517	0	0	0	158.966	0	0	60.8621	0	0	118.552	Healthy
1888	62.3556	0	0	95.4222	0	7.2	0	158.844	169.067	0	0	0	154.478	0	0	76.3111	0	0	89.1444	Healthy
1889	0	0	0	91	0	0	0	129.711	133.895	0	0	0	109.395	0	0	26.9211	0	0	86.4474	Healthy
1890	0	0	0	0	0	0	0	119.977	127.591	0	0	0	0	80.9545	0	0	51.2955	0	0	Healthy
1891	0	0	0	0	0	0	0	130.882	131.671	0	0	0	0	1.19737	0	0	0	0	0	Healthy
1892	0	21.6306	9.83784	134.324	0	0	0	169.234	177.099	0	0	0	137.928	0	0	61.7568	0	0	71.7568	Healthy
1893	0	11.7054	25.9419	140.45	0	51.2054	0	142.093	148.004	0	0	6.81783	19.9767	0	0	23.2829	0	0	44.5969	Healthy
1894	0	0	0	109.4	0	0	0	136.771	139.771	0	0	0	0	0	0	0	0	0	0	Healthy
1895	0	0	0	90.9242	0	0	0	115.091	124.727	0	0	0	0	0	0	0	0	0	0	Healthy
1896	0	0	0	112.589	0	0	0	112.262	116.467	0	0	0	0	0	0	0	76.6449	0	0	Healthy
1897	46.6591	68.9318	26.5303	136.742	68.4697	37.2197	0	202.652	214.659	20.1364	41.947	20.8485	187.545	0	0	116.068	0	0	91.75	Healthy
1898	126.667	187.588	153.373	186.137	0	143.451	0	174.294	189.176	171.157	56.9608	0	218.275	0	0	97.7255	0	3.58824	84.7647	Healthy
1899	68.1139	133.544	116.228	172.278	0	84.9494	0	175.57	180.063	32	27.519	0	199.329	0	0	96.4937	0	0	117.481	Healthy
1900	31.2778	94.8611	68.4583	154.639	0	66.5278	0	173.431	172.694	0	51.5	0	192.431	0	0	100.639	0	1.93056	180.639	Healthy
1901	4.36697	40.3853	18.6055	58	0	56.1193	0	95.3945	96.0734	0	0	0	80.8257	0	0	41.5321	0	0	120.954	Healthy
1902	41.88	168.32	120.76	219.84	0	194.84	0	178.787	184.52	0	66.56	0	200.107	0	0	99	0	0	168.16	Healthy
1903	72.8222	147.467	38.3556	216.2	0	215.156	0	160.689	162.622	0	23.9556	0	166.178	0	0	89.0667	0	0	188.978	Healthy
1904	47.7869	91.4262	45.8689	191.869	0	190.459	0	159.852	165.836	155.475	0	5.40984	163.59	53.2623	0	75.3279	0	0	89.5902	Healthy
1905	90.6508	105.571	0	165.968	0	182.857	0	192.778	205.746	0	0	0	150.667	0	0	75.2381	0	0	89.8889	Healthy
1906	50	0	0	122.41	0	0	0	184.179	185.564	0	0	0	190.051	0	0	97.4872	0	0	97.0769	Healthy
1907	81.1194	0	0	123.627	0	0	0	194.343	200.313	0	0	0	191.642	0	0	90.3731	0	0	70.2687	Healthy
1908	0	82.8	6	126.3	0	142.05	0	157.85	163.1	0	0	0	131.8	0	0	44.25	0	0	95.3	Healthy
1909	0	15.6	5.8	137.767	0	0	0	151.8	148.6	0	0	0	36.7333	0	0	0	0	0	35.8333	Healthy
1910	0	109.833	117.458	174.625	0	97.25	0	153.792	161.375	0	0	0	86.75	4.08333	0	14.0417	0	0	110.125	Healthy
1911	0	4.90222	2.62222	127.924	56.5467	59.6267	0	151.996	158.853	0	0	0	53.5822	0	0	7.88889	0	0	69.1067	Healthy
1912	0	74.619	57.2857	170.857	0	144.571	0	150.048	166.429	0	0	0	0	0	0	0	0	0	83.1905	Healthy
1913	0	0	0	127.738	0	59.5714	0	137.286	139.738	0	0	0	0	26.7857	0	0	0	0	0	Healthy
1914	0	0	0	119.94	0	0	0	118.169	125.373	0	0	0	0	8.61446	0	0	12.5542	0	0	Healthy
1915	62.2244	135.269	75.6538	139.288	21.4423	124.744	0	219.154	225.84	0.884615	3.07051	0	182.744	0	0	78.9551	0	0	94.1795	Healthy
1916	53.9783	37.4565	32.9348	121.696	135.565	8.78261	0	194.652	195.957	0	4.41304	0	149.891	0	0	74.413	0	0	110.304	Healthy
1917	0	94.3587	18.7391	137.37	6.53261	74.6957	0	219.196	223.891	0	1.48913	0	176.141	65.1413	0	79.2065	0	0	80.5761	Healthy
1918	26.033	37.3846	37.3956	125.374	118.901	27.7253	45.4396	178.352	182.462	38.0879	38.2088	26.3407	142.484	0	0	78.6703	0	0	115.747	Healthy
1919	27.5603	103.112	24.6724	167.069	114.534	113.405	73.1983	160.466	167.534	0	11.3621	0	183.81	0	0	104.586	0	0	138.086	Healthy
1920	55.1351	129.554	95.3378	190.257	40.027	141.554	0	163.973	173.554	105.919	59.5676	31.8919	181.784	0	0	97.0946	0	1.78378	93.9865	Healthy
1921	64.4727	79.9091	86.0727	155.527	140.618	76.7636	0	166.964	175.473	142.927	76.4727	109.709	210.818	0	0	126.764	0	0	69.1091	Healthy
1922	73.4085	197.38	85.3944	194.718	0	196.62	0	184.845	180.338	143.465	41.662	0	200.69	47.1549	0	105.07	0	0	72.507	Healthy
1923	99.4667	185.733	85.4	226.833	0	207.7	0	189.5	204.667	144.767	40	0	220.767	12.8	0	123.867	0	0	78.4	Healthy
1924	90.6301	133.164	86.589	186.123	0	116.014	0	207.808	205.301	157.11	33.7808	0	215.055	0	0	110.822	0	0	71.7945	Healthy
1925	28.5926	145.111	139.259	195.037	22.7407	155.815	0	168.111	178.667	5.62963	26.4074	0	169.852	0	0	74.963	0	0	152	Healthy
1926	64.0426	145.085	99.3191	224.872	0	199.957	0	177.83	195.851	0	74.4255	0	214.681	0	0	133.383	0	0	146.383	Healthy
1927	72.5138	90.6789	55.0917	128.073	0	110.495	0	153.514	164.927	0	11.7156	0	143.367	0	0	67.9174	0	0	168.917	Healthy
1928	60.0633	149.481	85.6203	222.658	76.3418	234.152	0	159.633	162.051	5.12658	42.6456	0	173.671	0	0	85.3671	0	0	134.608	Healthy
1929	68.53	152.78	97.67	217.4	0	212.31	0	154.97	160.09	0	54.19	0	160.97	0	0	80.69	0	0	160.98	Healthy
1930	0	100.688	110.785	167.086	3.70968	0	0	142.43	149.634	0	4.95699	0	140.849	0	0	66.1505	0	23.6129	181.054	Healthy
1931	0	9.42857	44.7857	146.536	0	15.1786	0	146.214	143.357	141.643	0	0	117.321	3.25	0	60.3571	0	0	45.8571	Healthy
1932	91.4	28.8889	0	115.089	0	39.6222	0	190.222	184.867	0	0	0	169.022	14.3333	0	93.2	0	0	36.5333	Healthy
1933	80.5	17.9211	0	120.395	0	0	0	180.711	186.211	0	0	0	156.711	0	0	90.0789	0	0	96.8421	Healthy
1934	74.9091	112.424	3.21212	148.242	0	0	0	189.879	200.697	0	0	0	155.576	0	0	73.3636	0	0	79.9697	Healthy
1935	69.359	27.4615	45.2821	97.3846	0	0	0	183.487	184.462	0	0	0	149.821	0	0	62.9487	0	0	97.641	Healthy
1936	78.102	0	0	106.673	0	0	0	182.98	190.816	0	0	0	180.429	0	0	79.2041	0	0	45.6531	Healthy
1937	100.963	34.1605	0	119.679	0	0	0	193.432	194.975	0	0	0	151.877	0	0	83.4815	0	0	62.2099	Healthy
1938	40.5294	2.64706	0	88.8824	0	0	0	161.353	164.235	0	0	0	121.392	0	0	54.902	0	0	63.4706	Healthy
1939	0	0	0	97.1136	0	0	0	149.409	147.75	0	0	0	102.545	0	0	0	0	0	42.4091	Healthy
1940	0	0	0	130.133	0	0	0	128.8	140.1	0	0	0	130.833	0	0	35.9333	0	0	86.6667	Healthy
1941	0	0	0	15.4	0	0	0	117.491	121.727	0	0	0	108.745	0	0	0	0	0	43.6909	Healthy
1942	0	0	0	0	0	0	0	126.909	139.255	0	0	0	0	53.2545	0	0	2.07273	0	0	Healthy
1943	0	0	0	102.433	0	17.0667	0	146.8	136.067	0	0	0	0	0	0	0	0	0	57.2	Healthy
1944	7.75	14	11.5735	140.456	0	0	0	171.515	177.044	0	0	0	116.147	0	0	20.9853	0	0	80.6029	Healthy
1945	0	47.8621	71.2371	152.151	0	33.431	0	170.478	177.323	0	0	0	111.487	0	0	53.4741	0	0	77.8836	Healthy
1946	14.0435	4.52174	52.913	116.087	0	0	0	158.913	157.739	0	0	0	55.6522	0	0	28.1739	0	0	64.4348	Healthy
1947	26.2712	70.0169	7.15254	142.203	74.7458	83.5763	69.9153	164.915	170.932	0	23.0508	4.22034	171.864	0	0	102.983	0	0	82.339	Healthy
1948	42.3534	134.052	98.3793	189.966	40.5345	97.0603	0	153.422	158.819	0	40.25	0	211.198	0	0	119.5	0	24.569	84.3362	Healthy
1949	137.452	124.129	31.4194	184.419	0	178	0	198.452	213	162.355	53.7419	0	217.387	0	0	110.258	0	0	81.7419	Healthy
1950	60.5769	170.058	133.731	176.288	0	127.635	0	172.288	182.462	158.558	41.2115	0	206.365	0	0	102.538	0	0	107.673	Healthy
1951	19.5082	73.2787	33.123	112.303	0	106.582	0	135.5	135.115	0	1.12295	0	108.852	0	0	60.7869	0	0	120.123	Healthy
1952	81.7568	97.8919	101.027	190.189	0	95.4054	0	146.081	157.432	0	32.8378	0	191.595	2.45946	0	115	0	0	89.8649	Healthy
1953	62.6571	64.0857	81.3714	157.4	0	94.1143	0	139.686	152.857	35.6	53.2857	0	179.286	0	0	90.5143	0	0	161.8	Healthy
1954	68.7652	86.8258	61.4848	179.75	0	113.53	0	153.076	157.841	197.076	55.3561	0	182.485	23.6061	0	96.5227	0.704545	0	69.5909	Healthy
1955	57.55	84.9667	42.1833	148.617	0	37.6333	0	147.883	152.5	4.78333	64.3667	0	215.75	0	0	111.75	0	0	99.65	Healthy
1956	88.1795	109.872	88.2051	152.103	0	7.89744	0	149.487	150.462	0	7.02564	0	158.795	0	0	83.7179	0	0	101.59	Healthy
1957	76.6125	37.7	0	120.2	0	39.65	0	170.2	176.988	0	0	0	185.275	0	0	99.1625	0	0	70.975	Healthy
1958	91.2308	0	0	126.462	0	0	0	176.897	176.897	0	0	0	193.282	0	0	73.3077	0	0	86	Healthy
1959	0	0	0	0	0	0	0	111.803	121.189	98.3106	0	0	23.1515	0	0	0	135.303	0	0	Healthy
1960	2.03488	83.7674	103.256	170.767	0	88.6628	0	173.605	178.372	0	0	0	101.698	0	0	35.6744	0	0	67.7093	Healthy
1961	0	0	0	124.045	0	0	0	157.136	165.909	0	0	0	69.2727	0	0	13.3636	0	0	48.7955	Healthy
1962	0	0	0	116.357	0	0	0	120.679	133.679	0	0	0	0	0	0	0	0	0	0	Healthy
1963	0	0	0	130.074	0	61.1838	0	133.007	132.471	0	0	14.7941	52.4338	0	0	34.9265	0	0	5.57353	Healthy
1964	0	0	0	83.302	0	0	0	117.846	123.785	0	0	4.5906	0	0	0	0	0	0	65.7248	Healthy
1965	49.8444	148.733	39.8889	163.711	0	165.289	0	191.778	196.311	89.4222	35.7778	3.66667	211.778	0	0	117.022	0	34.4889	79.2	Healthy
1966	74.6	172.4	57.56	227.8	0	182.16	0	208.76	211.48	123.12	41.88	0	219.4	0	0	117.36	0	0	59.36	Healthy
1967	45.3628	93.2389	124.212	167.15	128.062	127.106	0	156.54	159.929	10.1858	29.0885	36.4602	166.699	0	0	108.469	0	0	165.619	Healthy
1968	74.8551	132.841	127.638	192.623	0	57.1739	0	163.942	167.913	0	64.6812	0	165.261	44.7681	0	99.2609	0	0	132.275	Healthy
1969	59.9804	146.431	171.176	208.549	0	0	0	148.667	153.667	64.5882	3.70588	0	173.529	0	0	105.588	0	46.1373	149.294	Healthy
1970	0	119.22	58.0533	179.44	0	180.947	0	151.247	158.467	141.82	0	27.8867	141.973	45.26	0	66.2667	0	0	79.3067	Healthy
1971	96.0682	93.2955	59.4773	149.205	0	0	0	143.682	163.364	163.659	52.4318	0	160.636	0	0	78.4545	0	0	61.2273	Healthy
1972	89.6336	38.0611	24.3511	118.363	0	0	0	151.206	153.458	0	0	0	186.515	0	0	81.9122	0	0	64.2863	Healthy
1973	70.2857	18.1786	0	119.464	0	12.1429	0	177.321	181.679	0	0	0	179.25	0	0	71.0714	0	0	71.8929	Healthy
1974	63.0746	75.7463	3.43284	168.194	49.9701	122.627	0	170.731	181.448	0	0	0	172.045	0	0	73.8657	0	0	86.8657	Healthy
1975	64.3704	77.7654	84.3086	147.605	0	0	0	185.938	195.864	0	0	0	146.802	0	0	58.3704	0	0	65.8272	Healthy
1976	81.4138	60.023	43.3448	135.437	7.81609	3.55172	0	183.529	191.126	0	0	0	158.333	0	0	65.6322	0	0	78.977	Healthy
1977	87.3269	55.0577	0	113.538	0	0	0	175.096	186.519	0	0	0	170.962	0	0	67.9423	0	0	52.5962	Healthy
1978	76	0	0	92	0	0	0	184.163	193.102	0	0	0	138.633	0	0	46.0408	0	0	58.3673	Healthy
1979	0	0	0	0	0	0	0	121.598	126.043	0	0	0	0	5.84615	0	0	114	0	0	Healthy
1980	0	0	3.72414	114.448	12.7586	0	0	151.552	157.172	0	0	0	155.379	0	0	63.4483	0	0	87.1379	Healthy
1981	0	7.6	0	136.785	0	64.6923	0	144.262	142.031	0	0	43.4769	4.92308	0	0	1.92308	0	0	94.5385	Healthy
1982	0	0	0	106.98	0	0	0	135.98	133.451	0	0	0	1.31373	0	0	13.549	0	0	18.549	Healthy
1983	0	0	0	129.28	110.688	0	0	102.712	121.032	0	0	79.312	114.696	0	0	37.064	94.176	0	0	Healthy
1984	0	121.329	101.288	151.493	54.8836	84.5959	0	205.87	211.671	0	54.4521	5.65068	189.842	39.6233	0	111.329	0	0	99.1781	Healthy
1985	0	83.5429	0	135.914	115.171	82.0857	102.429	151.171	156.857	0	11.4286	23.0571	206.429	0	0	104.914	0	0	153.314	Healthy
1986	69.0667	136.674	97.8222	176.77	0	112.052	0	159.037	165.015	131.326	18.9704	0	189.696	48.2074	0	102.859	0	0	137.141	Healthy
1987	11.8551	72.4348	50.9275	153.203	0	75.5797	0	159.29	157.275	0	70.8986	0	172.043	0	0	89.8406	0	60.8696	179.623	Healthy
1988	52.4421	119.389	125.789	211.895	11.5684	187.842	0	156.611	160.116	0	63.1789	0	156.021	0	0	75.2947	0	0	166.842	Healthy
1989	3.51613	61.8387	10.5161	140.032	0	19.0645	0	122.452	140.484	223.548	16.5484	0	149.871	10.0645	0	76.4516	47.3226	0	23.7419	Healthy
1990	38.8172	69.8172	42.1613	139.645	0	0	0	140.946	139.935	189.495	33.8602	0	164.108	7.55914	0	74.4409	45.914	0	0	Healthy
1991	74.7692	27.6	0	111.585	17.6615	0	0	173.877	180.385	0	0	0	172.077	0	0	70.2	0	0	76.3077	Healthy
1992	57.2245	87.1633	0	160.367	0	112.469	0	164.122	172.633	0	0	0	184.612	0	0	100.388	0	0	88.551	Healthy
1993	76.7872	0	0	112.255	0	0	0	209.894	212.617	0	0	0	176.979	0	0	98.9149	0	0	54.5957	Healthy
1994	46.6303	62.8571	26.7731	135.597	0	16.2017	0	170.008	177.966	0	0	0	142.118	0	0	66.6471	0	0	86.2521	Healthy
1995	0	42.8571	84.1939	165.041	0	26.1939	0	172.133	177.469	0	0	0	101.204	0	0	28.1837	0	0	62.8776	Healthy
1996	0	0	0	107.5	0	0	0	140.237	146.579	0	0	0	0	67.7632	0	6.71053	0	0	0	Healthy
1997	84.8615	95.2154	87.3692	112.046	0	110	2.26154	200.323	207.523	0	0	0	121.292	0	0	60.2615	0	0	83.1846	Healthy
1998	0	88.12	61.1	149.08	0	94.24	0	206.64	213.58	0	5.48	0	159.84	0	0	68.58	0	0	88.08	Healthy
[truncated: 444,125+ more rows]

## Sheet: figure2h
	Count	Marker	Condition
0	0.533458	CD20	Healthy
1	0.370101	CD20	Healthy
2	0.447063	CD20	Diseased
3	0.286203	CD20	Diseased
4	0.545102	CD3	Healthy
5	0.471297	CD3	Healthy
6	0.357655	CD3	Diseased
7	0.24038	CD3	Diseased
8	0.467621	CD4	Healthy
9	0.42866	CD4	Healthy
10	0.411101	CD4	Diseased
11	0.301941	CD4	Diseased
12	0.928809	CD45RO	Healthy
13	0.603717	CD45RO	Healthy
14	0.912694	CD45RO	Diseased
15	0.80097	CD45RO	Diseased
16	0.21291	CD68	Healthy
17	0.14749	CD68	Healthy
18	0.65341	CD68	Diseased
19	0.451031	CD68	Diseased
20	0.487671	CD8a	Healthy
21	0.455268	CD8a	Healthy
22	0.300248	CD8a	Diseased
23	0.123835	CD8a	Diseased
24	0.019863	Col1	Healthy
25	0.0213895	Col1	Healthy
26	0.140375	Col1	Diseased
27	0.154241	Col1	Diseased
28	0.996617	DNA1	Healthy
29	0.99897	DNA1	Healthy
30	0.968574	DNA1	Diseased
31	0.998485	DNA1	Diseased
32	0.998298	DNA2	Healthy
33	0.999361	DNA2	Healthy
34	0.971982	DNA2	Diseased
35	0.999198	DNA2	Diseased
36	0.737464	Ecadherin	Healthy
37	0.188104	Ecadherin	Healthy
38	0.126765	Ecadherin	Diseased
39	0.22769	Ecadherin	Diseased
40	0.163699	FoxP3	Healthy
41	0.0535182	FoxP3	Healthy
42	0.0228611	FoxP3	Diseased
43	0.0787246	FoxP3	Diseased
44	0.0480075	GranzymeB	Healthy
45	0.0206085	GranzymeB	Healthy
46	0.277586	GranzymeB	Diseased
47	0.163687	GranzymeB	Diseased
48	0.78433	Histone3	Healthy
49	0.991107	Histone3	Healthy
50	0.895233	Histone3	Diseased
51	0.680985	Histone3	Diseased
52	0.219137	Ki67	Healthy
53	0.17314	Ki67	Healthy
54	0.139556	Ki67	Diseased
55	0.059743	Ki67	Diseased
56	0.0567455	PD1	Healthy
57	0.126367	PD1	Healthy
58	0.811889	PD1	Diseased
59	0.00183578	PD1	Diseased
60	0.0227688	PDL1	Healthy
61	0.0586304	PDL1	Healthy
62	0.143606	PDL1	Diseased
63	0.000427754	PDL1	Diseased
64	0.0617061	Pankeratin	Healthy
65	0.0732746	Pankeratin	Healthy
66	0.105475	Pankeratin	Diseased
67	0.1662	Pankeratin	Diseased
68	0.0709423	SMA	Healthy
69	0.0475185	SMA	Healthy
70	0.0910902	SMA	Diseased
71	0.0259326	SMA	Diseased
72	0.553155	Vimentin	Healthy
73	0.169962	Vimentin	Healthy
74	0.739078	Vimentin	Diseased
75	0.523464	Vimentin	Diseased

## Sheet: figure3b-e
ROI	CD20	CD3	CD4	CD45RO	CD68	CD8a	Col1	DNA1	DNA2	Ecadherin	FoxP3	GranzymeB	Histone3	Ki67	PD1	PDL1	Pankeratin	SMA	Vimentin
DT1	0.552816	0.44246	0.457072	0.748698	0.367396	0.352918	0.0840028	0.99179	0.993555	0.195904	0.0112342	0.226847	0.927231	0.298557	0.634789	0.0860113	0.0853933	0.610223	0.561512
DT2	0.447063	0.357655	0.411101	0.912694	0.65341	0.300248	0.140375	0.968574	0.971982	0.126765	0.0228611	0.277586	0.895233	0.139556	0.811889	0.143606	0.105475	0.0910902	0.739078
DT3	0.286203	0.24038	0.301941	0.80097	0.451031	0.123835	0.154241	0.998485	0.999198	0.22769	0.0787246	0.163687	0.680985	0.059743	0.00183578	0.000427754	0.1662	0.0259326	0.523464
DT4	0.483644	0.547635	0.521451	0.815544	0.155954	0.188507	0.0587902	0.995577	0.996267	0.33949	0.114272	0.0349061	0.901067	0.200485	0.037383	0.0131097	0.107832	0.703961	0.424588
DT5	0.604307	0.649146	0.537125	0.937858	0.517896	0.599319	0.287078	0.995924	0.997437	0.129547	0.116286	0.314184	0.955849	0.153919	0.874013	0.0889562	0.0182831	0.111281	0.375449
DT6	0.303116	0.368558	0.341096	0.753829	0.191099	0.245924	0.133119	0.99954	0.999852	0.0631245	0.0205759	0.0131311	0.671509	0.0684164	0.00603142	0.00271167	0.0631902	0.0272811	0.56651
NT1	0.533458	0.545102	0.467621	0.928809	0.21291	0.487671	0.019863	0.996617	0.998298	0.737464	0.163699	0.0480075	0.78433	0.219137	0.0567455	0.0227688	0.0617061	0.0709423	0.553155
NT2	0.370101	0.471297	0.42866	0.603717	0.14749	0.455268	0.0213895	0.99897	0.999361	0.188104	0.0535182	0.0206085	0.991107	0.17314	0.126367	0.0586304	0.0732746	0.0475185	0.169962
NT3	0.206226	0.300411	0.236627	0.793102	0.566748	0.289701	0.00740027	1	1	0.13806	0.044038	0.0530928	0.715171	0.0629841	0.00129096	0.305938	0.0289283	0.064966	0.501
NT4	0.317309	0.322636	0.348472	0.596508	0.205353	0.270194	0.026779	0.998098	0.998711	0.198878	0.184498	0.165577	0.566979	0.13193	0.0120851	0.474698	0.0973881	0.0268418	0.434137
NT5	0.20498	0.460146	0.558486	0.983401	0.357165	0.516785	0.0679031	0.999966	0.999983	0.142564	0.190227	0.0181064	0.979048	0.096748	0.0577066	0.238652	0.0286585	0.0879743	0.699322
NT6	0.3639	0.436212	0.387103	0.646393	0.64948	0.404223	0.0102213	0.998239	0.998765	0.238394	0.0170476	0.148926	0.79138	0.216245	0.670013	0.0131443	0.0754162	0.0607832	0.596521
